# Supplementary material for: Morpho-phylogenetic evidence reveals new species in Rhytismataceae (Rhytismatales, Leotiomycetes, Ascomycota) from Guizhou Province, China
Source: MycoKeys. 2020 Dec 31;76:81–106. doi: 10.3897/mycokeys.76.58465 (PMC7790812; doi:10.3897/mycokeys.76.58465)
Supplement: XML Treatment for Hypoderma paralinderae [file mycokeys.76.58465-treatment1.xml]

<!DOCTYPE tp:taxon-treatment
  PUBLIC "-//TaxonX//DTD Taxonomic Treatment Publishing DTD v0 20100105//EN" "tax-treatment-NSO.dtd">
<tp:taxon-treatment xmlns:tp="http://www.plazi.org/taxpub"><tp:treatment-meta><kwd-group><label>Taxon classification</label><kwd><named-content xmlns:xlink="http://www.w3.org/1999/xlink" content-type="kingdom">Fungi</named-content></kwd><kwd><named-content xmlns:xlink="http://www.w3.org/1999/xlink" content-type="order">Rhytismatales</named-content></kwd><kwd><named-content xmlns:xlink="http://www.w3.org/1999/xlink" content-type="family">Rhytismataceae</named-content></kwd></kwd-group><mixed-citation publication-type="journal"><person-group><name><surname>Zhang</surname><given-names>Jin-Feng</given-names></name><name><surname>Liu</surname><given-names>Jian-Kui</given-names></name><name><surname>Hyde</surname><given-names>Kevin D.</given-names></name><name><surname>Ekanayaka</surname><given-names>Anusha H.</given-names></name><name><surname>Liu</surname><given-names>Zuo-Yi</given-names></name></person-group><article-title>Morpho-phylogenetic evidence reveals new species in <tp:taxon-name><tp:taxon-name-part taxon-name-part-type="family">Rhytismataceae</tp:taxon-name-part></tp:taxon-name> (<tp:taxon-name><tp:taxon-name-part taxon-name-part-type="order">Rhytismatales</tp:taxon-name-part></tp:taxon-name>, <tp:taxon-name><tp:taxon-name-part taxon-name-part-type="class">Leotiomycetes</tp:taxon-name-part></tp:taxon-name>, <tp:taxon-name><tp:taxon-name-part taxon-name-part-type="phylum">Ascomycota</tp:taxon-name-part></tp:taxon-name>) from Guizhou Province, China</article-title><source>MycoKeys</source><day>31</day><month>12</month><year>2020</year><volume>76</volume><fpage>81</fpage><lpage>106</lpage><pub-id pub-id-type="doi">10.3897/mycokeys.76.58465</pub-id></mixed-citation></tp:treatment-meta><tp:nomenclature><tp:taxon-name><object-id xmlns:xlink="http://www.w3.org/1999/xlink" content-type="arpha" xlink:type="simple">AF0676BC-593E-5D83-83F0-5D6452E92C3D</object-id>
              <tp:taxon-name-part taxon-name-part-type="genus" reg="Hypoderma">Hypoderma</tp:taxon-name-part>
              <tp:taxon-name-part taxon-name-part-type="species" reg="paralinderae">paralinderae</tp:taxon-name-part>
              <object-id xmlns:xlink="http://www.w3.org/1999/xlink" xlink:type="simple">Index Fungorum number: IF556909</object-id>
              <object-id xmlns:xlink="http://www.w3.org/1999/xlink" xlink:type="simple">Facesoffungi Number No: FoF06797</object-id>
            </tp:taxon-name><tp:taxon-authority>J.F. Zhang &amp; Z.Y. Liu</tp:taxon-authority><tp:taxon-status xmlns:xlink="http://www.w3.org/1999/xlink" xlink:type="simple">sp. nov.</tp:taxon-status><xref ref-type="fig" rid="F2">Figure 2</xref></tp:nomenclature><tp:treatment-sec sec-type="etymology" id="SECID0E6BBG"><title>Etymology.</title><p>Referring to the morphological similarity with <italic><tp:taxon-name><tp:taxon-name-part taxon-name-part-type="genus" reg="Hypoderma">Hypoderma</tp:taxon-name-part> <tp:taxon-name-part taxon-name-part-type="species" reg="linderae">linderae</tp:taxon-name-part></tp:taxon-name></italic>.</p></tp:treatment-sec><tp:treatment-sec sec-type="Holotype" id="SECID0EQCBG"><title>Holotype.</title><p><abbrev xmlns:xlink="http://www.w3.org/1999/xlink" content-type="institution" xlink:title="Guizhou Academy of Agricultural Sciences" id="ABBRID0EWCBG" xlink:type="simple">GZAAS</abbrev> 19-1769.</p></tp:treatment-sec><tp:treatment-sec sec-type="description" id="SECID0E2CBG"><title>Description.</title><p><italic>Apothecia</italic> developing on dead stems, scattered, dark brown to black, shiny, long elliptical to slightly fusiform, straight or somewhat curved, ends rounded or obtuse, rising above the surface of the substrate, opening by a single longitudinal split. <italic>Lips</italic> moderately developed, pale brown (Fig. <xref ref-type="fig" rid="F2">2a, b</xref>). In median vertical section (Fig. <xref ref-type="fig" rid="F2">2c</xref>), apothecia subcuticular, 200–280 µm deep. <italic>Covering stroma</italic> (Fig. <xref ref-type="fig" rid="F2">2e</xref>) up to 38–45 µm thick near the opening, becoming to 12–18 µm thick towards the edges, extending to the basal stroma, consisting of an outer layer of host cuticle and several layers of dark brown, thick-walled cells of <italic>textura angularis</italic>. <italic>Lip cells</italic> (Fig. <xref ref-type="fig" rid="F2">2d</xref>) clavate to cylindrical, 11–23 × 2–3 µm, thin-walled, hyaline to pale brown, 0–1-septate. <italic>Basal stroma</italic> (Fig. <xref ref-type="fig" rid="F2">2f</xref>) 10–16 µm thick, consisting of several layers of brown, thick-walled cells, arranged in <italic>textura angularis</italic>, becoming colourless, thin-walled cells of <italic>textura prismatica</italic> towards the subhymenium. <italic>Subhymenium</italic> 19–27 µm thick, composed of several layers of hyaline, thin-walled cells of <italic>textura angularis</italic>. <italic>Paraphyses</italic> 1.5–2 µm, filiform, aseptate, unbranched, often curved, but not swollen at the apex, anastomosing at the base. <italic>Asci</italic> (81.5–)110–120(–129) × 10–14 µm (<italic>x</italic>¯ = 108 × 12 µm, n = 25), 8-spored, unitunicate, cylindrical-clavate, round to subtruncate at the apex, with a 38–49 µm long stalk, thin-walled, J-, apical ring, without circumapical thickening. <italic>Ascospores</italic> 26–32.5 × 2.5–4.5 µm (<italic>x</italic>¯ = 30.5 × 3.5 µm, n = 35, measured without the gelatinous sheath), multi-seriate and mostly arranged in the upper half of ascus, fusiform to slightly cylindrical, straight or lightly curved, apex rounded and tapering slightly to an acute base, aseptate, hyaline, guttulate, surrounded by a 0.5–1.5 µm thick gelatinous sheath (extending to 2.5 µm at the poles). <italic>Asexual morph</italic>: Not observed.</p><fig id="F2" position="float" orientation="portrait"><object-id xmlns:xlink="http://www.w3.org/1999/xlink" content-type="doi" xlink:type="simple">10.3897/mycokeys.76.58465.figure2</object-id><object-id xmlns:xlink="http://www.w3.org/1999/xlink" content-type="arpha" xlink:type="simple">5711E294-9105-5536-928B-ACBFA920E051</object-id><label>Figure 2.</label><caption><p><italic><tp:taxon-name><tp:taxon-name-part taxon-name-part-type="genus" reg="Hypoderma">Hypoderma</tp:taxon-name-part> <tp:taxon-name-part taxon-name-part-type="species" reg="paralinderae">paralinderae</tp:taxon-name-part></tp:taxon-name></italic><bold>a, b</bold> apothecia observed under a dissecting microscope in face view <bold>c</bold> vertical section through an apothecium <bold>d</bold> lips adjacent to the top of covering stroma <bold>e</bold> section of covering stroma <bold>f</bold> section of basal stroma <bold>g</bold> paraphyses and asci in various states of maturity <bold>h</bold> immature ascus <bold>i, j</bold> ascospores. Note: <bold>c–j</bold> mounted in water. Scale bar: 1 mm (<bold>a</bold>), 500 µm (<bold>b</bold>), 200 µm (<bold>c</bold>), 20 µm (<bold>d, g, h</bold>), 10 µm (<bold>e, i, j</bold>), 5 µm (<bold>f</bold>).</p></caption><graphic xmlns:xlink="http://www.w3.org/1999/xlink" xlink:href="mycokeys-76-081-g002.jpg" position="float" orientation="portrait" xlink:type="simple" id="oo_492863.jpg"><uri content-type="original_file" xlink:type="simple">https://binary.pensoft.net/fig/492863</uri></graphic></fig></tp:treatment-sec><tp:treatment-sec sec-type="material" id="SECID0EBJBG"><title>Material examined.</title><p>CHINA, Guizhou Province, Leishan County, dead stems of unidentified herbaceous plants, 2 November 2017, J.F. Zhang, LS-21 (<abbrev xmlns:xlink="http://www.w3.org/1999/xlink" content-type="institution" xlink:title="Guizhou Academy of Agricultural Sciences" id="ABBRID0EHJBG" xlink:type="simple">GZAAS</abbrev> 19-1769, <bold><italic>holotype</italic></bold>).</p></tp:treatment-sec><tp:treatment-sec sec-type="notes" id="SECID0EPJBG"><title>Notes.</title><p>Our phylogenetic analysis shows that <italic><tp:taxon-name><tp:taxon-name-part taxon-name-part-type="genus" reg="Hypoderma">Hypoderma</tp:taxon-name-part> <tp:taxon-name-part taxon-name-part-type="species" reg="paralinderae">paralinderae</tp:taxon-name-part></tp:taxon-name></italic> is placed in <italic><tp:taxon-name><tp:taxon-name-part taxon-name-part-type="genus" reg="Hypoderma">Hypoderma</tp:taxon-name-part></tp:taxon-name></italic> D clade (Fig. <xref ref-type="fig" rid="F1">1</xref>) and clustered with <italic><tp:taxon-name><tp:taxon-name-part taxon-name-part-type="genus" reg="Hypoderma">H.</tp:taxon-name-part> <tp:taxon-name-part taxon-name-part-type="species" reg="cordylines">cordylines</tp:taxon-name-part></tp:taxon-name></italic>, <italic><tp:taxon-name><tp:taxon-name-part taxon-name-part-type="genus" reg="Hypoderma">H.</tp:taxon-name-part> <tp:taxon-name-part taxon-name-part-type="species" reg="hederae">hederae</tp:taxon-name-part></tp:taxon-name></italic> and <italic><tp:taxon-name><tp:taxon-name-part taxon-name-part-type="genus" reg="Hypoderma">H.</tp:taxon-name-part> <tp:taxon-name-part taxon-name-part-type="species" reg="rubi">rubi</tp:taxon-name-part></tp:taxon-name></italic>. Both <italic><tp:taxon-name><tp:taxon-name-part taxon-name-part-type="genus" reg="Hypoderma">H.</tp:taxon-name-part> <tp:taxon-name-part taxon-name-part-type="species" reg="paralinderae">paralinderae</tp:taxon-name-part></tp:taxon-name></italic> and <italic><tp:taxon-name><tp:taxon-name-part taxon-name-part-type="genus" reg="Hypoderma">H.</tp:taxon-name-part> <tp:taxon-name-part taxon-name-part-type="species" reg="codylines">codylines</tp:taxon-name-part></tp:taxon-name></italic> have similar sized asci (110–122.5 × 5.5–7 µm vs. 90–140 × 11–16 µm); however, they can be distinguished by the different shape and size of ascospores (fusiform to slightly cylindrical, 26–32.5 × 2.5–4.5 µm in <italic><tp:taxon-name><tp:taxon-name-part taxon-name-part-type="genus" reg="Hypoderma">H.</tp:taxon-name-part> <tp:taxon-name-part taxon-name-part-type="species" reg="paralinderae">paralinderae</tp:taxon-name-part></tp:taxon-name></italic> vs. elliptic, 14–21 × 4.5–6 µm in <italic><tp:taxon-name><tp:taxon-name-part taxon-name-part-type="genus" reg="Hypoderma">H.</tp:taxon-name-part> <tp:taxon-name-part taxon-name-part-type="species" reg="cordylines">cordylines</tp:taxon-name-part></tp:taxon-name></italic>) (<xref ref-type="bibr" rid="B31">Johnston 1990</xref>). <italic><tp:taxon-name><tp:taxon-name-part taxon-name-part-type="genus" reg="Hypoderma">Hypoderma</tp:taxon-name-part> <tp:taxon-name-part taxon-name-part-type="species" reg="paralinderae">paralinderae</tp:taxon-name-part></tp:taxon-name></italic> shares similar-sized asci with <italic><tp:taxon-name><tp:taxon-name-part taxon-name-part-type="genus" reg="Hypoderma">H.</tp:taxon-name-part> <tp:taxon-name-part taxon-name-part-type="species" reg="hederae">hederae</tp:taxon-name-part></tp:taxon-name></italic>; however, it is differentiated from the latter by larger ascospores (26–32.5 × 2.5–4.5 µm vs. 18–22 × 3.5–4 µm) (<xref ref-type="bibr" rid="B47">Powell 1974</xref>). Moreover, <italic><tp:taxon-name><tp:taxon-name-part taxon-name-part-type="genus" reg="Hypoderma">H.</tp:taxon-name-part> <tp:taxon-name-part taxon-name-part-type="species" reg="hederae">hederae</tp:taxon-name-part></tp:taxon-name></italic> was described with oblong-cylindrical ascospores that are bluntly round on both ends; however, the ascospores in <italic><tp:taxon-name><tp:taxon-name-part taxon-name-part-type="genus" reg="Hypoderma">H.</tp:taxon-name-part> <tp:taxon-name-part taxon-name-part-type="species" reg="paralinderae">paralinderae</tp:taxon-name-part></tp:taxon-name></italic> are fusiform to cylindrical, but rounded at the apex and tapering slightly to an acute base (<xref ref-type="bibr" rid="B47">Powell 1974</xref>), while <italic><tp:taxon-name><tp:taxon-name-part taxon-name-part-type="genus" reg="Hypoderma">H.</tp:taxon-name-part> <tp:taxon-name-part taxon-name-part-type="species" reg="paralinderae">paralinderae</tp:taxon-name-part></tp:taxon-name></italic> differs from <italic><tp:taxon-name><tp:taxon-name-part taxon-name-part-type="genus" reg="Hypoderma">H.</tp:taxon-name-part> <tp:taxon-name-part taxon-name-part-type="species" reg="rubi">rubi</tp:taxon-name-part></tp:taxon-name></italic> by having obviously larger asci (110–122.5 × 5.5–7 µm vs. 60–100 × 10–12.5 µm) and ascospores (26–32.5 × 2.5–4.5 µm vs. 14–18 × 3.5–4.5 µm) (<xref ref-type="bibr" rid="B20">Hou et al. 2007</xref>). Besides, the recommendations of delineation taxa from <xref ref-type="bibr" rid="B29">Jeewon and Hyde (2016)</xref> are followed and comparisons of the <abbrev xmlns:xlink="http://www.w3.org/1999/xlink" xlink:title="internal transcribed spacer" id="ABBRID0EOPBG" xlink:type="simple">ITS</abbrev> gene region between <italic><tp:taxon-name><tp:taxon-name-part taxon-name-part-type="genus" reg="Hypoderma">H.</tp:taxon-name-part> <tp:taxon-name-part taxon-name-part-type="species" reg="paralinderae">paralinderae</tp:taxon-name-part></tp:taxon-name></italic> and <italic><tp:taxon-name><tp:taxon-name-part taxon-name-part-type="genus" reg="Hypoderma">H.</tp:taxon-name-part> <tp:taxon-name-part taxon-name-part-type="species" reg="cordylines">cordylines</tp:taxon-name-part></tp:taxon-name></italic> (ICMP 17344), as well as <italic><tp:taxon-name><tp:taxon-name-part taxon-name-part-type="genus" reg="Hypoderma">H.</tp:taxon-name-part> <tp:taxon-name-part taxon-name-part-type="species" reg="paralinderae">paralinderae</tp:taxon-name-part></tp:taxon-name></italic> and <italic><tp:taxon-name><tp:taxon-name-part taxon-name-part-type="genus" reg="Hypoderma">H.</tp:taxon-name-part> <tp:taxon-name-part taxon-name-part-type="species" reg="rubi">rubi</tp:taxon-name-part></tp:taxon-name></italic> (ICMP 17339) are processed. The results showed that there are 9/468 bp (1.9%) and 9/467 (1.9%) bp differences (including gaps) between them, respectively. According to the above evidence, <italic><tp:taxon-name><tp:taxon-name-part taxon-name-part-type="genus" reg="Hypoderma">H.</tp:taxon-name-part> <tp:taxon-name-part taxon-name-part-type="species" reg="paralinderae">paralinderae</tp:taxon-name-part></tp:taxon-name></italic> is introduced herein as new to science.</p></tp:treatment-sec><tp:treatment-sec><!--Section generated to contain objects referenced in tp:taxon-treatment.--><fig id="F1" position="float" orientation="portrait"><object-id xmlns:xlink="http://www.w3.org/1999/xlink" content-type="doi" xlink:type="simple">10.3897/mycokeys.76.58465.figure1</object-id><object-id xmlns:xlink="http://www.w3.org/1999/xlink" content-type="arpha" xlink:type="simple">4CB16C01-0243-5C07-92F3-66F33FB94E92</object-id><label>Figure 1.</label><caption><p>Phylogram of <tp:taxon-name><tp:taxon-name-part taxon-name-part-type="family">Rhytismataceae</tp:taxon-name-part></tp:taxon-name> is presented as the best tree revealed by <abbrev xmlns:xlink="http://www.w3.org/1999/xlink" xlink:title="Maximum-Parsimony" id="ABBRID0EK3AG" xlink:type="simple">MP</abbrev> analysis, based on the concatenated <abbrev xmlns:xlink="http://www.w3.org/1999/xlink" xlink:title="nuclear ribosomal DNA" id="ABBRID0EO3AG" xlink:type="simple">LSU</abbrev>-<abbrev xmlns:xlink="http://www.w3.org/1999/xlink" xlink:title="internal transcribed spacer" id="ABBRID0ES3AG" xlink:type="simple">ITS</abbrev>-<abbrev xmlns:xlink="http://www.w3.org/1999/xlink" xlink:title="mitochondrial small subunit" id="ABBRID0EW3AG" xlink:type="simple">mtSSU</abbrev> sequence dataset. <abbrev xmlns:xlink="http://www.w3.org/1999/xlink" xlink:title="Maximum-Parsimony" id="ABBRID0E13AG" xlink:type="simple">MP</abbrev> bootstrap support values (MPBP ≥ 50%) and Bayesian inference posterior probabilities (BYPP ≥ 0.95) are shown near the nodes. The tree is rooted to <italic><tp:taxon-name><tp:taxon-name-part taxon-name-part-type="genus" reg="Marthamyces">Marthamyces</tp:taxon-name-part> <tp:taxon-name-part taxon-name-part-type="species" reg="emarginatus">emarginatus</tp:taxon-name-part></tp:taxon-name></italic> (ICMP 22854), the scale bar showing 10 changes. Type strains are indicated in bold and new sequences, generated in this study, are given in red.</p></caption><graphic xmlns:xlink="http://www.w3.org/1999/xlink" xlink:href="mycokeys-76-081-g001.jpg" position="float" orientation="portrait" xlink:type="simple" id="oo_492862.jpg"><uri content-type="original_file" xlink:type="simple">https://binary.pensoft.net/fig/492862</uri></graphic></fig></tp:treatment-sec><ref-list><ref id="B31"><mixed-citation xmlns:xlink="http://www.w3.org/1999/xlink" xlink:type="simple"><person-group><name name-style="western"><surname>Johnston</surname><given-names>PR</given-names></name></person-group> (<year>1990</year>) <article-title><tp:taxon-name><tp:taxon-name-part taxon-name-part-type="family">Rhytismataceae</tp:taxon-name-part></tp:taxon-name> in New Zealand 3. The genus <italic><tp:taxon-name><tp:taxon-name-part taxon-name-part-type="genus">Hypoderma</tp:taxon-name-part></tp:taxon-name></italic>.</article-title><source>New Zealand Journal of Botany</source><volume>28</volume>(<issue>2</issue>): <fpage>159</fpage>–<lpage>183</lpage>. <ext-link xlink:type="simple" ext-link-type="doi" xlink:href="10.1080/0028825X.1990.10412355">https://doi.org/10.1080/0028825X.1990.10412355</ext-link></mixed-citation></ref><ref id="B47"><mixed-citation xmlns:xlink="http://www.w3.org/1999/xlink" xlink:type="simple"><person-group><name name-style="western"><surname>Powell</surname><given-names>PE</given-names></name></person-group> (<year>1974</year>) Taxonomic studies in the genus <tp:taxon-name><tp:taxon-name-part taxon-name-part-type="genus">Hypoderma</tp:taxon-name-part></tp:taxon-name>. Thesis (Ph.D.) Cornell University, Ithaca.</mixed-citation></ref><ref id="B20"><mixed-citation xmlns:xlink="http://www.w3.org/1999/xlink" xlink:type="simple"><person-group><name name-style="western"><surname>Hou</surname><given-names>CL</given-names></name><name name-style="western"><surname>Liu</surname><given-names>L</given-names></name><name name-style="western"><surname>Piepenbring</surname><given-names>M</given-names></name></person-group> (<year>2007</year>) <article-title>A new species of <italic><tp:taxon-name><tp:taxon-name-part taxon-name-part-type="genus">Hypoderma</tp:taxon-name-part></tp:taxon-name></italic> and description of <italic><tp:taxon-name><tp:taxon-name-part taxon-name-part-type="genus">H.</tp:taxon-name-part> <tp:taxon-name-part taxon-name-part-type="species">rubi</tp:taxon-name-part></tp:taxon-name></italic> (<tp:taxon-name><tp:taxon-name-part taxon-name-part-type="phylum">Ascomycota</tp:taxon-name-part></tp:taxon-name>) from China.</article-title><source>Nova Hedwigia</source><volume>84</volume>: <fpage>487</fpage>–<lpage>493</lpage>. <ext-link xlink:type="simple" ext-link-type="doi" xlink:href="10.1127/0029-5035/2007/0084-0487">https://doi.org/10.1127/0029-5035/2007/0084-0487</ext-link></mixed-citation></ref><ref id="B29"><mixed-citation xmlns:xlink="http://www.w3.org/1999/xlink" xlink:type="simple"><person-group><name name-style="western"><surname>Jeewon</surname><given-names>R</given-names></name><name name-style="western"><surname>Hyde</surname><given-names>KD</given-names></name></person-group> (<year>2016</year>) <article-title>Establishing species boundaries and new taxa among fungi: recommendations to resolve taxonomic ambiguities.</article-title><source>Mycosphere</source><volume>7</volume>: <fpage>1669</fpage>–<lpage>1677</lpage>. <ext-link xlink:type="simple" ext-link-type="doi" xlink:href="10.5943/mycosphere/7/11/4">https://doi.org/10.5943/mycosphere/7/11/4</ext-link></mixed-citation></ref></ref-list></tp:taxon-treatment>
