# Supplementary material for: Morpho-phylogenetic evidence reveals new species in Rhytismataceae (Rhytismatales, Leotiomycetes, Ascomycota) from Guizhou Province, China
Source: MycoKeys. 2020 Dec 31;76:81–106. doi: 10.3897/mycokeys.76.58465 (PMC7790812; doi:10.3897/mycokeys.76.58465)
Supplement: XML Treatment for Terriera karsti [file mycokeys.76.58465-treatment2.xml]

<!DOCTYPE tp:taxon-treatment
  PUBLIC "-//TaxonX//DTD Taxonomic Treatment Publishing DTD v0 20100105//EN" "tax-treatment-NSO.dtd">
<tp:taxon-treatment xmlns:tp="http://www.plazi.org/taxpub"><tp:treatment-meta><kwd-group><label>Taxon classification</label><kwd><named-content xmlns:xlink="http://www.w3.org/1999/xlink" content-type="kingdom">Fungi</named-content></kwd><kwd><named-content xmlns:xlink="http://www.w3.org/1999/xlink" content-type="order">Rhytismatales</named-content></kwd><kwd><named-content xmlns:xlink="http://www.w3.org/1999/xlink" content-type="family">Rhytismataceae</named-content></kwd></kwd-group><mixed-citation publication-type="journal"><person-group><name><surname>Zhang</surname><given-names>Jin-Feng</given-names></name><name><surname>Liu</surname><given-names>Jian-Kui</given-names></name><name><surname>Hyde</surname><given-names>Kevin D.</given-names></name><name><surname>Ekanayaka</surname><given-names>Anusha H.</given-names></name><name><surname>Liu</surname><given-names>Zuo-Yi</given-names></name></person-group><article-title>Morpho-phylogenetic evidence reveals new species in <tp:taxon-name><tp:taxon-name-part taxon-name-part-type="family">Rhytismataceae</tp:taxon-name-part></tp:taxon-name> (<tp:taxon-name><tp:taxon-name-part taxon-name-part-type="order">Rhytismatales</tp:taxon-name-part></tp:taxon-name>, <tp:taxon-name><tp:taxon-name-part taxon-name-part-type="class">Leotiomycetes</tp:taxon-name-part></tp:taxon-name>, <tp:taxon-name><tp:taxon-name-part taxon-name-part-type="phylum">Ascomycota</tp:taxon-name-part></tp:taxon-name>) from Guizhou Province, China</article-title><source>MycoKeys</source><day>31</day><month>12</month><year>2020</year><volume>76</volume><fpage>81</fpage><lpage>106</lpage><pub-id pub-id-type="doi">10.3897/mycokeys.76.58465</pub-id></mixed-citation></tp:treatment-meta><tp:nomenclature><tp:taxon-name><object-id xmlns:xlink="http://www.w3.org/1999/xlink" content-type="arpha" xlink:type="simple">321F406B-EEE2-597C-BC79-35C57E8527D0</object-id>
              <tp:taxon-name-part taxon-name-part-type="genus" reg="Terriera">Terriera</tp:taxon-name-part>
              <tp:taxon-name-part taxon-name-part-type="species" reg="karsti">karsti</tp:taxon-name-part>
              <object-id xmlns:xlink="http://www.w3.org/1999/xlink" xlink:type="simple">Index Fungorum number: IF556901</object-id>
              <object-id xmlns:xlink="http://www.w3.org/1999/xlink" xlink:type="simple">Facesoffungi Number No: FoF06799</object-id>
            </tp:taxon-name><tp:taxon-authority>J.F. Zhang &amp; J.K. Liu</tp:taxon-authority><tp:taxon-status xmlns:xlink="http://www.w3.org/1999/xlink" xlink:type="simple">sp. nov.</tp:taxon-status><xref ref-type="fig" rid="F3">Figure 3</xref></tp:nomenclature><tp:treatment-sec sec-type="Holotype" id="SECID0ETVBI"><title>Holotype.</title><p><named-content xmlns:xlink="http://www.w3.org/1999/xlink" content-type="dwc:institutional_code" xlink:type="simple">MFLU</named-content> 18-2288.</p></tp:treatment-sec><tp:treatment-sec sec-type="etymology" id="SECID0E5VBI"><title>Etymology.</title><p>Refers to the karst landscape where the holotype was collected.</p></tp:treatment-sec><tp:treatment-sec sec-type="description" id="SECID0EDWBI"><title>Description.</title><p><italic>Apothecia</italic> developing on dead branch, elliptical or oblong-elliptical in outline, ends slightly acute to obtuse. Apothecia surface black, matt or slightly glossy, moderately raising the substratum surface, opening by a single longitudinal split that extends to the ends of the apothecium (Fig. <xref ref-type="fig" rid="F3">3a, b</xref>). <italic>Lips</italic> absent. In median vertical section (Fig. <xref ref-type="fig" rid="F3">3d</xref>), apothecia deeply embedded in host tissue, with host cells becoming filled with fungal tissue as the apothecium develops. <italic>Covering stroma</italic> (Fig. <xref ref-type="fig" rid="F3">3c</xref>) 30–45 µm thick, composed of blackish-brown to black, thick-walled cells of <italic>textura angularis</italic> towards the exterior and several layers of pale to nearly hyaline, thin-walled cells towards the interior. Along the edge of the apothecial opening, there is a flattened, 12–20 µm thick extension adjacent to the covering stroma that is composed of strongly melanised tissue with no obvious cellular structure. <italic>Basal stroma</italic> 8–18 µm thick, dark brown or blackish-brown, composed of angular to globose, thick-walled cells, 2.5–4 µm diam. A triangular space between the covering stroma and basal stroma consists of thin-walled, nearly hyaline to grey-brown cells arranged in <italic>textura prismatica</italic>. <italic>Paraphyses</italic> 1–2 µm, filiform, hyaline, septate, gradually swollen or branching once at the apex, embedded in gelatinous sheaths. <italic>Asci</italic> (103–)110–122.5 × 5.5–7 µm (<italic>x</italic>¯ = 113 × 6 µm, n = 20), 8-spored, unitunicate, cylindrical, long stalk, thin-walled, apex truncate to somewhat round, J-, without circumapical thickening. <italic>Ascospores</italic> 55–66 × 1.5–2.0 µm (<italic>x</italic>¯ = 61 × 1.8 µm, n = 25), fascicle, but not coiled, filiform, gradually tapering toward the ends, hyaline, aseptate, smooth-walled, straight or slightly curved, lacking gelatinous sheath. <italic>Asexual morph</italic>: Not observed.</p><fig id="F3" position="float" orientation="portrait"><object-id xmlns:xlink="http://www.w3.org/1999/xlink" content-type="doi" xlink:type="simple">10.3897/mycokeys.76.58465.figure3</object-id><object-id xmlns:xlink="http://www.w3.org/1999/xlink" content-type="arpha" xlink:type="simple">B31992F0-0804-59E6-9E64-662AB8DCBA2E</object-id><label>Figure 3.</label><caption><p><italic><tp:taxon-name><tp:taxon-name-part taxon-name-part-type="genus" reg="Terriera">Terriera</tp:taxon-name-part> <tp:taxon-name-part taxon-name-part-type="species" reg="karsti">karsti</tp:taxon-name-part></tp:taxon-name></italic><bold>a, b</bold> apothecia observed under the dissecting microscope <bold>c</bold> detail of covering stroma in vertical section <bold>d</bold> vertical section through an apothecium <bold>e, f</bold> asci in various states of maturity <bold>g</bold> apices of paraphyses <bold>h, i</bold> ascospores. Note: <bold>c–i</bold> mounted in water. Scale bar: 1 mm (<bold>a</bold>), 500 µm (<bold>b</bold>), 20 µm (<bold>c, e, f</bold>), 100 µm (<bold>d</bold>), 10 µm (<bold>g, i</bold>).</p></caption><graphic xmlns:xlink="http://www.w3.org/1999/xlink" xlink:href="mycokeys-76-081-g003.jpg" position="float" orientation="portrait" xlink:type="simple" id="oo_492864.jpg"><uri content-type="original_file" xlink:type="simple">https://binary.pensoft.net/fig/492864</uri></graphic></fig></tp:treatment-sec><tp:treatment-sec sec-type="description" id="SECID0EB2BI"><title>Culture characteristics.</title><p>Colonies on PDA reaching 51 mm after 14 days at 25 °C, irregular in shape, cottony with moderately dense, fluffy aerial mycelium. At first, white, becoming slightly greyish in the centre, reverse side bronze in the centre and pale towards the edge.</p></tp:treatment-sec><tp:treatment-sec sec-type="material" id="SECID0EG2BI"><title>Material examined.</title><p>CHINA, Guizhou Province, Guiyang, Yunyan District, dead branch of unidentified ligneous plants, 6 May 2016, J.F. Zhang, SH-06 (<named-content xmlns:xlink="http://www.w3.org/1999/xlink" content-type="dwc:institutional_code" xlink:type="simple">MFLU</named-content> 18-2288, <bold><italic>holotype</italic></bold>); <italic>ibid</italic>. (<abbrev xmlns:xlink="http://www.w3.org/1999/xlink" content-type="institution" xlink:title="Guizhou Academy of Agricultural Sciences" id="ABBRID0EW2BI" xlink:type="simple">GZAAS</abbrev> 19-1720, <bold><italic>isotype</italic></bold>); ex-type living culture, <abbrev xmlns:xlink="http://www.w3.org/1999/xlink" content-type="institution" xlink:title="Guizhou Culture Collection" id="ABBRID0E52BI" xlink:type="simple">GZCC</abbrev> 19-0047.</p></tp:treatment-sec><tp:treatment-sec sec-type="notes" id="SECID0ED3BI"><title>Notes.</title><p>In the present study (Fig. <xref ref-type="fig" rid="F1">1</xref>), <italic><tp:taxon-name><tp:taxon-name-part taxon-name-part-type="genus" reg="Terriera">Terriera</tp:taxon-name-part> <tp:taxon-name-part taxon-name-part-type="species" reg="karsti">karsti</tp:taxon-name-part></tp:taxon-name></italic> is phylogenetically close to <italic><tp:taxon-name><tp:taxon-name-part taxon-name-part-type="genus" reg="Terriera">T.</tp:taxon-name-part> <tp:taxon-name-part taxon-name-part-type="species" reg="camelliicola">camelliicola</tp:taxon-name-part></tp:taxon-name></italic> and <italic><tp:taxon-name><tp:taxon-name-part taxon-name-part-type="genus" reg="Terriera">T.</tp:taxon-name-part> <tp:taxon-name-part taxon-name-part-type="species" reg="thailandica">thailandica</tp:taxon-name-part></tp:taxon-name></italic> with moderate support (MPBP 63% and BYPP 1.00). <italic><tp:taxon-name><tp:taxon-name-part taxon-name-part-type="genus" reg="Terriera">Terriera</tp:taxon-name-part> <tp:taxon-name-part taxon-name-part-type="species" reg="karsti">karsti</tp:taxon-name-part></tp:taxon-name></italic> is not significantly distinguished from <italic><tp:taxon-name><tp:taxon-name-part taxon-name-part-type="genus" reg="Terriera">T.</tp:taxon-name-part> <tp:taxon-name-part taxon-name-part-type="species" reg="camelliicola">camelliicola</tp:taxon-name-part></tp:taxon-name></italic>, based only on morphological characters as they share similar-sized asci (110–122.5 × 5.5–7 µm vs. 85–120 × 5.5–6.5 µm) and ascospores (55–66 × 1.5–2 µm vs. 50–70 × 1 µm) (<xref ref-type="bibr" rid="B32">Johnston 2001</xref>). However, the ascospores of <italic><tp:taxon-name><tp:taxon-name-part taxon-name-part-type="genus" reg="Terriera">T.</tp:taxon-name-part> <tp:taxon-name-part taxon-name-part-type="species" reg="camelliicola">camelliicola</tp:taxon-name-part></tp:taxon-name></italic> are covered by a 0.5 µm wide gelatinous sheath, while this is not observed in <italic><tp:taxon-name><tp:taxon-name-part taxon-name-part-type="genus" reg="Terriera">T.</tp:taxon-name-part> <tp:taxon-name-part taxon-name-part-type="species" reg="karsti">karsti</tp:taxon-name-part></tp:taxon-name></italic> (Sharma 1982). In order to clarify their affinity, the recommendations of species delineation from <xref ref-type="bibr" rid="B29">Jeewon and Hyde (2016)</xref> were followed and the comparison of each gene region between these two taxa is processed and showed that there are 9/840 bp (1%) and 10/694 bp (14.4%) differences in <abbrev xmlns:xlink="http://www.w3.org/1999/xlink" xlink:title="nuclear ribosomal DNA" id="ABBRID0EC6BI" xlink:type="simple">LSU</abbrev> and <abbrev xmlns:xlink="http://www.w3.org/1999/xlink" xlink:title="mitochondrial small subunit" id="ABBRID0EG6BI" xlink:type="simple">mtSSU</abbrev> regions, respectively, while <italic><tp:taxon-name><tp:taxon-name-part taxon-name-part-type="genus" reg="Terriera">T.</tp:taxon-name-part> <tp:taxon-name-part taxon-name-part-type="species" reg="karsti">karsti</tp:taxon-name-part></tp:taxon-name></italic> can be easily differentiated from <italic><tp:taxon-name><tp:taxon-name-part taxon-name-part-type="genus" reg="Terriera">T.</tp:taxon-name-part> <tp:taxon-name-part taxon-name-part-type="species" reg="thailandica">thailandica</tp:taxon-name-part></tp:taxon-name></italic> by its larger asci (110–122.5 × 5.5–7 µm vs. 80–105 × 3.4–6.6 µm) and ascospores (55–66 × 1.5–2 µm vs. 38–60 × 1–1.5 µm) (<xref ref-type="bibr" rid="B23">Hyde et al. 2016</xref>). A comparison of the <abbrev xmlns:xlink="http://www.w3.org/1999/xlink" xlink:title="nuclear ribosomal DNA" id="ABBRID0EEACI" xlink:type="simple">LSU</abbrev> gene region between these two taxa has also been processed and the result showed that there are 3/838 bp (base pair) differences. Based on phylogenetic analyses, coupled with morphological distinction, <italic><tp:taxon-name><tp:taxon-name-part taxon-name-part-type="genus" reg="Terriera">Terriera</tp:taxon-name-part> <tp:taxon-name-part taxon-name-part-type="species" reg="karsti">karsti</tp:taxon-name-part></tp:taxon-name></italic> is introduced herein as a new species.</p></tp:treatment-sec><tp:treatment-sec><!--Section generated to contain objects referenced in tp:taxon-treatment.--><fig id="F1" position="float" orientation="portrait"><object-id xmlns:xlink="http://www.w3.org/1999/xlink" content-type="doi" xlink:type="simple">10.3897/mycokeys.76.58465.figure1</object-id><object-id xmlns:xlink="http://www.w3.org/1999/xlink" content-type="arpha" xlink:type="simple">4CB16C01-0243-5C07-92F3-66F33FB94E92</object-id><label>Figure 1.</label><caption><p>Phylogram of <tp:taxon-name><tp:taxon-name-part taxon-name-part-type="family">Rhytismataceae</tp:taxon-name-part></tp:taxon-name> is presented as the best tree revealed by <abbrev xmlns:xlink="http://www.w3.org/1999/xlink" xlink:title="Maximum-Parsimony" id="ABBRID0EK3AG" xlink:type="simple">MP</abbrev> analysis, based on the concatenated <abbrev xmlns:xlink="http://www.w3.org/1999/xlink" xlink:title="nuclear ribosomal DNA" id="ABBRID0EO3AG" xlink:type="simple">LSU</abbrev>-<abbrev xmlns:xlink="http://www.w3.org/1999/xlink" xlink:title="internal transcribed spacer" id="ABBRID0ES3AG" xlink:type="simple">ITS</abbrev>-<abbrev xmlns:xlink="http://www.w3.org/1999/xlink" xlink:title="mitochondrial small subunit" id="ABBRID0EW3AG" xlink:type="simple">mtSSU</abbrev> sequence dataset. <abbrev xmlns:xlink="http://www.w3.org/1999/xlink" xlink:title="Maximum-Parsimony" id="ABBRID0E13AG" xlink:type="simple">MP</abbrev> bootstrap support values (MPBP ≥ 50%) and Bayesian inference posterior probabilities (BYPP ≥ 0.95) are shown near the nodes. The tree is rooted to <italic><tp:taxon-name><tp:taxon-name-part taxon-name-part-type="genus" reg="Marthamyces">Marthamyces</tp:taxon-name-part> <tp:taxon-name-part taxon-name-part-type="species" reg="emarginatus">emarginatus</tp:taxon-name-part></tp:taxon-name></italic> (ICMP 22854), the scale bar showing 10 changes. Type strains are indicated in bold and new sequences, generated in this study, are given in red.</p></caption><graphic xmlns:xlink="http://www.w3.org/1999/xlink" xlink:href="mycokeys-76-081-g001.jpg" position="float" orientation="portrait" xlink:type="simple" id="oo_492862.jpg"><uri content-type="original_file" xlink:type="simple">https://binary.pensoft.net/fig/492862</uri></graphic></fig></tp:treatment-sec><ref-list><ref id="B32"><mixed-citation xmlns:xlink="http://www.w3.org/1999/xlink" xlink:type="simple"><person-group><name name-style="western"><surname>Johnston</surname><given-names>PR</given-names></name></person-group> (<year>2001</year>) <article-title>Monograph of the monocotyledon-inhabiting species of <italic><tp:taxon-name><tp:taxon-name-part taxon-name-part-type="genus">Lophodermium</tp:taxon-name-part></tp:taxon-name></italic>.</article-title><source>Mycological Papers</source><volume>176</volume>: <fpage>1</fpage>–<lpage>239</lpage>.</mixed-citation></ref><ref id="B29"><mixed-citation xmlns:xlink="http://www.w3.org/1999/xlink" xlink:type="simple"><person-group><name name-style="western"><surname>Jeewon</surname><given-names>R</given-names></name><name name-style="western"><surname>Hyde</surname><given-names>KD</given-names></name></person-group> (<year>2016</year>) <article-title>Establishing species boundaries and new taxa among fungi: recommendations to resolve taxonomic ambiguities.</article-title><source>Mycosphere</source><volume>7</volume>: <fpage>1669</fpage>–<lpage>1677</lpage>. <ext-link xlink:type="simple" ext-link-type="doi" xlink:href="10.5943/mycosphere/7/11/4">https://doi.org/10.5943/mycosphere/7/11/4</ext-link></mixed-citation></ref><ref id="B23"><mixed-citation xmlns:xlink="http://www.w3.org/1999/xlink" xlink:type="simple"><person-group><name name-style="western"><surname>Hyde</surname><given-names>KD</given-names></name><name name-style="western"><surname>Hongsanan</surname><given-names>S</given-names></name><name name-style="western"><surname>Jeewon</surname><given-names>R</given-names></name><name name-style="western"><surname>Bhat</surname><given-names>DJ</given-names></name><name name-style="western"><surname>McKenzie</surname><given-names>EMC</given-names></name><name name-style="western"><surname>Jones</surname><given-names>EBG</given-names></name><name name-style="western"><surname>Phookamsak</surname><given-names>R</given-names></name><name name-style="western"><surname>Ariyawansa</surname><given-names>HA</given-names></name><name name-style="western"><surname>Boonmee</surname><given-names>S</given-names></name><name name-style="western"><surname>Zhao</surname><given-names>Q</given-names></name><name name-style="western"><surname>Abdel-Aziz</surname><given-names>FA</given-names></name><name name-style="western"><surname>Abdel-Wahab</surname><given-names>MA</given-names></name><name name-style="western"><surname>Banmai</surname><given-names>S</given-names></name><name name-style="western"><surname>Chomnunti</surname><given-names>P</given-names></name><name name-style="western"><surname>Cui</surname><given-names>BK</given-names></name><name name-style="western"><surname>Daranagama</surname><given-names>DA</given-names></name><name name-style="western"><surname>Das</surname><given-names>K</given-names></name><name name-style="western"><surname>Dayarathne</surname><given-names>MC</given-names></name><name name-style="western"><surname>de Silva</surname><given-names>NI</given-names></name><name name-style="western"><surname>Dissanayake</surname><given-names>AJ</given-names></name><name name-style="western"><surname>Doilom</surname><given-names>M</given-names></name><name name-style="western"><surname>Ekanayaka</surname><given-names>AH</given-names></name><name name-style="western"><surname>Gibertoni</surname><given-names>TB</given-names></name><name name-style="western"><surname>Góes-Neto</surname><given-names>A</given-names></name><name name-style="western"><surname>Huang</surname><given-names>SK</given-names></name><name name-style="western"><surname>Jayasiri</surname><given-names>SC</given-names></name><name name-style="western"><surname>Jayawardena</surname><given-names>RS</given-names></name><name name-style="western"><surname>Konta</surname><given-names>S</given-names></name><name name-style="western"><surname>Lee</surname><given-names>HM</given-names></name><name name-style="western"><surname>Li</surname><given-names>WJ</given-names></name><name name-style="western"><surname>Lin</surname><given-names>CG</given-names></name><name name-style="western"><surname>Liu</surname><given-names>JK</given-names></name><name name-style="western"><surname>Lu</surname><given-names>YZ</given-names></name><name name-style="western"><surname>Luo</surname><given-names>ZL</given-names></name><name name-style="western"><surname>Manawasinghe</surname><given-names>IS</given-names></name><name name-style="western"><surname>Manimohan</surname><given-names>P</given-names></name><name name-style="western"><surname>Mapook</surname><given-names>A</given-names></name><name name-style="western"><surname>Niskanen</surname><given-names>T</given-names></name><name name-style="western"><surname>Norphanphoun</surname><given-names>C</given-names></name><name name-style="western"><surname>Papizadeh</surname><given-names>M</given-names></name><name name-style="western"><surname>Perera</surname><given-names>RH</given-names></name><name name-style="western"><surname>Phukhamsakda</surname><given-names>C</given-names></name><name name-style="western"><surname>Richter</surname><given-names>C</given-names></name><name name-style="western"><surname>Santiago</surname><given-names>ALCMA</given-names></name><name name-style="western"><surname>Drechsler-Santos</surname><given-names>ER</given-names></name><name name-style="western"><surname>Senanayake</surname><given-names>IC</given-names></name></person-group> (<year>2016</year>) <article-title>Fungal diversity notes 367–490: taxonomic and phylogenetic contributions to fungal taxa.</article-title><source>Fungal Diversity</source><volume>80</volume>: <fpage>1</fpage>–<lpage>270</lpage>.</mixed-citation></ref></ref-list></tp:taxon-treatment>
