# Supplementary material for: Morpho-phylogenetic evidence reveals new species in Rhytismataceae (Rhytismatales, Leotiomycetes, Ascomycota) from Guizhou Province, China
Source: MycoKeys. 2020 Dec 31;76:81–106. doi: 10.3897/mycokeys.76.58465 (PMC7790812; doi:10.3897/mycokeys.76.58465)
Supplement: XML Treatment for Terriera meitanensis [file mycokeys.76.58465-treatment3.xml]

<!DOCTYPE tp:taxon-treatment
  PUBLIC "-//TaxonX//DTD Taxonomic Treatment Publishing DTD v0 20100105//EN" "tax-treatment-NSO.dtd">
<tp:taxon-treatment xmlns:tp="http://www.plazi.org/taxpub"><tp:treatment-meta><kwd-group><label>Taxon classification</label><kwd><named-content xmlns:xlink="http://www.w3.org/1999/xlink" content-type="kingdom">Fungi</named-content></kwd><kwd><named-content xmlns:xlink="http://www.w3.org/1999/xlink" content-type="order">Rhytismatales</named-content></kwd><kwd><named-content xmlns:xlink="http://www.w3.org/1999/xlink" content-type="family">Rhytismataceae</named-content></kwd></kwd-group><mixed-citation publication-type="journal"><person-group><name><surname>Zhang</surname><given-names>Jin-Feng</given-names></name><name><surname>Liu</surname><given-names>Jian-Kui</given-names></name><name><surname>Hyde</surname><given-names>Kevin D.</given-names></name><name><surname>Ekanayaka</surname><given-names>Anusha H.</given-names></name><name><surname>Liu</surname><given-names>Zuo-Yi</given-names></name></person-group><article-title>Morpho-phylogenetic evidence reveals new species in <tp:taxon-name><tp:taxon-name-part taxon-name-part-type="family">Rhytismataceae</tp:taxon-name-part></tp:taxon-name> (<tp:taxon-name><tp:taxon-name-part taxon-name-part-type="order">Rhytismatales</tp:taxon-name-part></tp:taxon-name>, <tp:taxon-name><tp:taxon-name-part taxon-name-part-type="class">Leotiomycetes</tp:taxon-name-part></tp:taxon-name>, <tp:taxon-name><tp:taxon-name-part taxon-name-part-type="phylum">Ascomycota</tp:taxon-name-part></tp:taxon-name>) from Guizhou Province, China</article-title><source>MycoKeys</source><day>31</day><month>12</month><year>2020</year><volume>76</volume><fpage>81</fpage><lpage>106</lpage><pub-id pub-id-type="doi">10.3897/mycokeys.76.58465</pub-id></mixed-citation></tp:treatment-meta><tp:nomenclature><tp:taxon-name><object-id xmlns:xlink="http://www.w3.org/1999/xlink" content-type="arpha" xlink:type="simple">7364F767-3A22-50BE-908E-A87521B1B7B4</object-id>
              <tp:taxon-name-part taxon-name-part-type="genus" reg="Terriera">Terriera</tp:taxon-name-part>
              <tp:taxon-name-part taxon-name-part-type="species" reg="meitanensis">meitanensis</tp:taxon-name-part>
              <object-id xmlns:xlink="http://www.w3.org/1999/xlink" xlink:type="simple">Index Fungorum number: IF556900</object-id>
              <object-id xmlns:xlink="http://www.w3.org/1999/xlink" xlink:type="simple">Facesoffungi Number No: FoF06798</object-id>
            </tp:taxon-name><tp:taxon-authority>J.F. Zhang &amp; Z.Y. Liu</tp:taxon-authority><tp:taxon-status xmlns:xlink="http://www.w3.org/1999/xlink" xlink:type="simple">sp. nov.</tp:taxon-status><xref ref-type="fig" rid="F4">Figure 4</xref></tp:nomenclature><tp:treatment-sec sec-type="Holotype" id="SECID0ECCCI"><title>Holotype.</title><p><named-content xmlns:xlink="http://www.w3.org/1999/xlink" content-type="dwc:institutional_code" xlink:type="simple">MFLU</named-content> 18-2299.</p></tp:treatment-sec><tp:treatment-sec sec-type="etymology" id="SECID0ENCCI"><title>Etymology.</title><p>Referring to the locality of the holotype, Meitan County, Guizhou Province, China.</p></tp:treatment-sec><tp:treatment-sec sec-type="description" id="SECID0ESCCI"><title>Description.</title><p><italic>Apothecia</italic> developing on dead stems (Fig. <xref ref-type="fig" rid="F4">4a</xref>), semi-immersed to superficial, elliptical or oblong-elliptical, ends slightly acute to obtuse, surface black, matt, raising the substratum surface, opening by a single longitudinal split that extends nearly the entire length (Fig. <xref ref-type="fig" rid="F4">4b, c</xref>). In median vertical section (Fig. <xref ref-type="fig" rid="F4">4d</xref>), apothecia deeply embedded in host tissue, with host cells becoming filled with fungal tissue as the apothecium develops. <italic>Covering stroma</italic> (Fig. <xref ref-type="fig" rid="F4">4e</xref>) 33–42 µm thick, composed of blackish-brown, thick-walled cells that are fused with host tissue in the outermost layers, becoming pale pigmented or nearly colourless towards the hymenium, thin-walled cells, arranged in <italic>textura angularis</italic> or <italic>textura globulosa.</italic> Along the upper edge of the apothecial opening, there is a flattened, 19–34 µm thick extension adjacent to the covering stroma that is composed of strongly melanised tissue with no obvious cellular structure. <italic>Basal stroma</italic> (Fig. <xref ref-type="fig" rid="F4">4g</xref>) 8–18 µm thick, dark-brown or blackish-brown, composed of angular to globose, thick-walled cells, 2.5–4 µm diam. Where the covering stroma meets the basal stroma, there is a triangular-shaped, 35–60 µm thick, tissue composed of thin-walled, hyaline to pale brown cells forming a <italic>textura prismatica</italic> (Fig. <xref ref-type="fig" rid="F4">4f</xref>). <italic>Subhymenium</italic> 12–16 µm thick, consisting of hyaline <italic>textura angularis</italic> to <italic>textura intricata</italic>. <italic>Paraphyses</italic> 1–2 µm, filiform, hyaline, septate, gradually swollen or branching once at the apex, embedded in gelatinous matrix, anastomosing at the base. <italic>Asci</italic> (98.5–)113–125.5(–131.5) × 6–7.5 µm (<italic>x</italic>¯ = 117 × 6.5 µm, n = 20), 8-spored, unitunicate, cylindrical, somewhat long-stalked, thin-walled, apex generally truncate, J-, without circumapical thickening. <italic>Ascospores</italic> 47–54.5 × 1.5–2.5 µm (<italic>x</italic>¯ = 50.5 × 2 µm, n = 35), fascicle, filiform, gradually tapering towards the ends, hyaline, aseptate, smooth-walled, straight or slightly curved, lacking a gelatinous sheath. <italic>Asexual morph</italic>: Not observed.</p><fig id="F4" position="float" orientation="portrait"><object-id xmlns:xlink="http://www.w3.org/1999/xlink" content-type="doi" xlink:type="simple">10.3897/mycokeys.76.58465.figure4</object-id><object-id xmlns:xlink="http://www.w3.org/1999/xlink" content-type="arpha" xlink:type="simple">36618903-74F1-59B6-8DD9-B75158F0CFA2</object-id><label>Figure 4.</label><caption><p><italic><tp:taxon-name><tp:taxon-name-part taxon-name-part-type="genus" reg="Terriera">Terriera</tp:taxon-name-part> <tp:taxon-name-part taxon-name-part-type="species" reg="meitanensis">meitanensis</tp:taxon-name-part></tp:taxon-name></italic><bold>a</bold> habit of apothecia on substrate <bold>b, c</bold> apothecia observed under the dissecting microscope in face view <bold>d</bold> vertical section through an apothecium <bold>e</bold> covering stroma <bold>f</bold> triangular space in section between the covering stroma and basal stroma <bold>g</bold> basal stroma <bold>h</bold> paraphyses with anastomoses amongst asci in various states of maturity <bold>i, j</bold> immature asci <bold>k, l</bold> ascospores. Note: <bold>d–l</bold> mounted in water. Scale bar: 1 cm (<bold>a</bold>), 1 mm (<bold>b</bold>), 500 µm (<bold>c</bold>), 100 µm (<bold>d</bold>), 10 µm (<bold>e, g, k, l</bold>), 30 µm (<bold>f</bold>), 20 µm (<bold>h–j</bold>).</p></caption><graphic xmlns:xlink="http://www.w3.org/1999/xlink" xlink:href="mycokeys-76-081-g004.jpg" position="float" orientation="portrait" xlink:type="simple" id="oo_492865.jpg"><uri content-type="original_file" xlink:type="simple">https://binary.pensoft.net/fig/492865</uri></graphic></fig></tp:treatment-sec><tp:treatment-sec sec-type="material" id="SECID0ELJCI"><title>Material examined.</title><p>CHINA, Guizhou Province, Zunyi, Meitan County, dead stems of unidentified host, 28 August 2017, J.F. Zhang, MT-1 (<named-content xmlns:xlink="http://www.w3.org/1999/xlink" content-type="dwc:institutional_code" xlink:type="simple">MFLU</named-content> 18-2299, <bold><italic>holotype</italic></bold>); <italic>ibid</italic>. (<abbrev xmlns:xlink="http://www.w3.org/1999/xlink" content-type="institution" xlink:title="Guizhou Academy of Agricultural Sciences" id="ABBRID0E2JCI" xlink:type="simple">GZAAS</abbrev> 19-1731, <bold><italic>isotype</italic></bold>).</p></tp:treatment-sec><tp:treatment-sec sec-type="notes" id="SECID0EDKCI"><title>Notes.</title><p>In our phylogenetic analysis (Fig. <xref ref-type="fig" rid="F1">1</xref>), <italic><tp:taxon-name><tp:taxon-name-part taxon-name-part-type="genus" reg="Terriera">Terriera</tp:taxon-name-part> <tp:taxon-name-part taxon-name-part-type="species" reg="meitanensis">meitanensis</tp:taxon-name-part></tp:taxon-name></italic> is placed in a robust clade with <italic><tp:taxon-name><tp:taxon-name-part taxon-name-part-type="genus" reg="Terriera">T.</tp:taxon-name-part> <tp:taxon-name-part taxon-name-part-type="species" reg="camelliicola">camelliicola</tp:taxon-name-part></tp:taxon-name></italic>, <italic><tp:taxon-name><tp:taxon-name-part taxon-name-part-type="genus" reg="Terriera">T.</tp:taxon-name-part> <tp:taxon-name-part taxon-name-part-type="species" reg="elliptica">elliptica</tp:taxon-name-part></tp:taxon-name></italic>, <italic><tp:taxon-name><tp:taxon-name-part taxon-name-part-type="genus" reg="Terriera">T.</tp:taxon-name-part> <tp:taxon-name-part taxon-name-part-type="species" reg="karsti">karsti</tp:taxon-name-part></tp:taxon-name></italic> and <italic><tp:taxon-name><tp:taxon-name-part taxon-name-part-type="genus" reg="Terriera">T.</tp:taxon-name-part> <tp:taxon-name-part taxon-name-part-type="species" reg="thailandica">thailandica</tp:taxon-name-part></tp:taxon-name></italic> by strong statistical support (MPBP 100% and BYPP 1.00). <italic><tp:taxon-name><tp:taxon-name-part taxon-name-part-type="genus" reg="Terriera">Terriera</tp:taxon-name-part> <tp:taxon-name-part taxon-name-part-type="species" reg="meitanensis">meitanensis</tp:taxon-name-part></tp:taxon-name></italic> has larger asci than <italic><tp:taxon-name><tp:taxon-name-part taxon-name-part-type="genus" reg="Terriera">T.</tp:taxon-name-part> <tp:taxon-name-part taxon-name-part-type="species" reg="camelliicola">camelliicola</tp:taxon-name-part></tp:taxon-name></italic> and <italic><tp:taxon-name><tp:taxon-name-part taxon-name-part-type="genus" reg="Terriera">T.</tp:taxon-name-part> <tp:taxon-name-part taxon-name-part-type="species" reg="thailandica">thailandica</tp:taxon-name-part></tp:taxon-name></italic>, while the ascospores of <italic><tp:taxon-name><tp:taxon-name-part taxon-name-part-type="genus" reg="Terriera">T.</tp:taxon-name-part> <tp:taxon-name-part taxon-name-part-type="species" reg="meitanensis">meitanensis</tp:taxon-name-part></tp:taxon-name></italic> are smaller (<xref ref-type="bibr" rid="B32">Johnston 2001</xref>; <xref ref-type="bibr" rid="B23">Hyde et al. 2016</xref>). Both <italic><tp:taxon-name><tp:taxon-name-part taxon-name-part-type="genus" reg="Terriera">T.</tp:taxon-name-part> <tp:taxon-name-part taxon-name-part-type="species" reg="meitanensis">meitanensis</tp:taxon-name-part></tp:taxon-name></italic> and <italic><tp:taxon-name><tp:taxon-name-part taxon-name-part-type="genus" reg="Terriera">T.</tp:taxon-name-part> <tp:taxon-name-part taxon-name-part-type="species" reg="karsti">karsti</tp:taxon-name-part></tp:taxon-name></italic> share similar-sized asci, but <italic><tp:taxon-name><tp:taxon-name-part taxon-name-part-type="genus" reg="Terriera">T.</tp:taxon-name-part> <tp:taxon-name-part taxon-name-part-type="species" reg="karsti">karsti</tp:taxon-name-part></tp:taxon-name></italic> has larger ascospores (47–54.5 × 1.5–2.5 µm vs. 55–66 × 1.5–2.0 µm). <italic><tp:taxon-name><tp:taxon-name-part taxon-name-part-type="genus" reg="Terriera">Terriera</tp:taxon-name-part> <tp:taxon-name-part taxon-name-part-type="species" reg="meitanensis">meitanensis</tp:taxon-name-part></tp:taxon-name></italic> differs from <italic><tp:taxon-name><tp:taxon-name-part taxon-name-part-type="genus" reg="Terriera">T.</tp:taxon-name-part> <tp:taxon-name-part taxon-name-part-type="species" reg="elliptica">elliptica</tp:taxon-name-part></tp:taxon-name></italic> by its obviously smaller asci (113–122.5 × 6–7.5 µm vs. 135–175 × 7–9 µm) and ascospores (47–54.5 × 1.5–2.5 µm vs. 60–85 × 1.5–2 µm) (<xref ref-type="bibr" rid="B69">Zhang et al. 2015</xref>). Moreover, the ascospores of <italic><tp:taxon-name><tp:taxon-name-part taxon-name-part-type="genus" reg="Terriera">T.</tp:taxon-name-part> <tp:taxon-name-part taxon-name-part-type="species" reg="camelliicola">camelliicola</tp:taxon-name-part></tp:taxon-name></italic> and <italic><tp:taxon-name><tp:taxon-name-part taxon-name-part-type="genus" reg="Terriera">T.</tp:taxon-name-part> <tp:taxon-name-part taxon-name-part-type="species" reg="elliptica">elliptica</tp:taxon-name-part></tp:taxon-name></italic> are enveloped by a gelatinous sheath, respectively, while this is not observed in <italic><tp:taxon-name><tp:taxon-name-part taxon-name-part-type="genus" reg="Terriera">T.</tp:taxon-name-part> <tp:taxon-name-part taxon-name-part-type="species" reg="meitanensis">meitanensis</tp:taxon-name-part></tp:taxon-name></italic>. In addition, the comparison of the <abbrev xmlns:xlink="http://www.w3.org/1999/xlink" xlink:title="internal transcribed spacer" id="ABBRID0EUQCI" xlink:type="simple">ITS</abbrev> gene region is processed between <italic><tp:taxon-name><tp:taxon-name-part taxon-name-part-type="genus" reg="Terriera">T.</tp:taxon-name-part> <tp:taxon-name-part taxon-name-part-type="species" reg="meitanensis">meitanensis</tp:taxon-name-part></tp:taxon-name></italic> and its closest species <italic><tp:taxon-name><tp:taxon-name-part taxon-name-part-type="genus" reg="Terriera">T.</tp:taxon-name-part> <tp:taxon-name-part taxon-name-part-type="species" reg="elliptica">elliptica</tp:taxon-name-part></tp:taxon-name></italic>, based on the recommendations from <xref ref-type="bibr" rid="B29">Jeewon and Hyde (2016)</xref> and the results showed that there are 15/489 bp (3%) differences. Therefore, we introduce <italic><tp:taxon-name><tp:taxon-name-part taxon-name-part-type="genus" reg="Terriera">T.</tp:taxon-name-part> <tp:taxon-name-part taxon-name-part-type="species" reg="meitanensis">meitanensis</tp:taxon-name-part></tp:taxon-name></italic> herein as a new species, based on morphological and molecular evidence.</p></tp:treatment-sec><tp:treatment-sec><!--Section generated to contain objects referenced in tp:taxon-treatment.--><fig id="F1" position="float" orientation="portrait"><object-id xmlns:xlink="http://www.w3.org/1999/xlink" content-type="doi" xlink:type="simple">10.3897/mycokeys.76.58465.figure1</object-id><object-id xmlns:xlink="http://www.w3.org/1999/xlink" content-type="arpha" xlink:type="simple">4CB16C01-0243-5C07-92F3-66F33FB94E92</object-id><label>Figure 1.</label><caption><p>Phylogram of <tp:taxon-name><tp:taxon-name-part taxon-name-part-type="family">Rhytismataceae</tp:taxon-name-part></tp:taxon-name> is presented as the best tree revealed by <abbrev xmlns:xlink="http://www.w3.org/1999/xlink" xlink:title="Maximum-Parsimony" id="ABBRID0EK3AG" xlink:type="simple">MP</abbrev> analysis, based on the concatenated <abbrev xmlns:xlink="http://www.w3.org/1999/xlink" xlink:title="nuclear ribosomal DNA" id="ABBRID0EO3AG" xlink:type="simple">LSU</abbrev>-<abbrev xmlns:xlink="http://www.w3.org/1999/xlink" xlink:title="internal transcribed spacer" id="ABBRID0ES3AG" xlink:type="simple">ITS</abbrev>-<abbrev xmlns:xlink="http://www.w3.org/1999/xlink" xlink:title="mitochondrial small subunit" id="ABBRID0EW3AG" xlink:type="simple">mtSSU</abbrev> sequence dataset. <abbrev xmlns:xlink="http://www.w3.org/1999/xlink" xlink:title="Maximum-Parsimony" id="ABBRID0E13AG" xlink:type="simple">MP</abbrev> bootstrap support values (MPBP ≥ 50%) and Bayesian inference posterior probabilities (BYPP ≥ 0.95) are shown near the nodes. The tree is rooted to <italic><tp:taxon-name><tp:taxon-name-part taxon-name-part-type="genus" reg="Marthamyces">Marthamyces</tp:taxon-name-part> <tp:taxon-name-part taxon-name-part-type="species" reg="emarginatus">emarginatus</tp:taxon-name-part></tp:taxon-name></italic> (ICMP 22854), the scale bar showing 10 changes. Type strains are indicated in bold and new sequences, generated in this study, are given in red.</p></caption><graphic xmlns:xlink="http://www.w3.org/1999/xlink" xlink:href="mycokeys-76-081-g001.jpg" position="float" orientation="portrait" xlink:type="simple" id="oo_492862.jpg"><uri content-type="original_file" xlink:type="simple">https://binary.pensoft.net/fig/492862</uri></graphic></fig></tp:treatment-sec><ref-list><ref id="B32"><mixed-citation xmlns:xlink="http://www.w3.org/1999/xlink" xlink:type="simple"><person-group><name name-style="western"><surname>Johnston</surname><given-names>PR</given-names></name></person-group> (<year>2001</year>) <article-title>Monograph of the monocotyledon-inhabiting species of <italic><tp:taxon-name><tp:taxon-name-part taxon-name-part-type="genus">Lophodermium</tp:taxon-name-part></tp:taxon-name></italic>.</article-title><source>Mycological Papers</source><volume>176</volume>: <fpage>1</fpage>–<lpage>239</lpage>.</mixed-citation></ref><ref id="B23"><mixed-citation xmlns:xlink="http://www.w3.org/1999/xlink" xlink:type="simple"><person-group><name name-style="western"><surname>Hyde</surname><given-names>KD</given-names></name><name name-style="western"><surname>Hongsanan</surname><given-names>S</given-names></name><name name-style="western"><surname>Jeewon</surname><given-names>R</given-names></name><name name-style="western"><surname>Bhat</surname><given-names>DJ</given-names></name><name name-style="western"><surname>McKenzie</surname><given-names>EMC</given-names></name><name name-style="western"><surname>Jones</surname><given-names>EBG</given-names></name><name name-style="western"><surname>Phookamsak</surname><given-names>R</given-names></name><name name-style="western"><surname>Ariyawansa</surname><given-names>HA</given-names></name><name name-style="western"><surname>Boonmee</surname><given-names>S</given-names></name><name name-style="western"><surname>Zhao</surname><given-names>Q</given-names></name><name name-style="western"><surname>Abdel-Aziz</surname><given-names>FA</given-names></name><name name-style="western"><surname>Abdel-Wahab</surname><given-names>MA</given-names></name><name name-style="western"><surname>Banmai</surname><given-names>S</given-names></name><name name-style="western"><surname>Chomnunti</surname><given-names>P</given-names></name><name name-style="western"><surname>Cui</surname><given-names>BK</given-names></name><name name-style="western"><surname>Daranagama</surname><given-names>DA</given-names></name><name name-style="western"><surname>Das</surname><given-names>K</given-names></name><name name-style="western"><surname>Dayarathne</surname><given-names>MC</given-names></name><name name-style="western"><surname>de Silva</surname><given-names>NI</given-names></name><name name-style="western"><surname>Dissanayake</surname><given-names>AJ</given-names></name><name name-style="western"><surname>Doilom</surname><given-names>M</given-names></name><name name-style="western"><surname>Ekanayaka</surname><given-names>AH</given-names></name><name name-style="western"><surname>Gibertoni</surname><given-names>TB</given-names></name><name name-style="western"><surname>Góes-Neto</surname><given-names>A</given-names></name><name name-style="western"><surname>Huang</surname><given-names>SK</given-names></name><name name-style="western"><surname>Jayasiri</surname><given-names>SC</given-names></name><name name-style="western"><surname>Jayawardena</surname><given-names>RS</given-names></name><name name-style="western"><surname>Konta</surname><given-names>S</given-names></name><name name-style="western"><surname>Lee</surname><given-names>HM</given-names></name><name name-style="western"><surname>Li</surname><given-names>WJ</given-names></name><name name-style="western"><surname>Lin</surname><given-names>CG</given-names></name><name name-style="western"><surname>Liu</surname><given-names>JK</given-names></name><name name-style="western"><surname>Lu</surname><given-names>YZ</given-names></name><name name-style="western"><surname>Luo</surname><given-names>ZL</given-names></name><name name-style="western"><surname>Manawasinghe</surname><given-names>IS</given-names></name><name name-style="western"><surname>Manimohan</surname><given-names>P</given-names></name><name name-style="western"><surname>Mapook</surname><given-names>A</given-names></name><name name-style="western"><surname>Niskanen</surname><given-names>T</given-names></name><name name-style="western"><surname>Norphanphoun</surname><given-names>C</given-names></name><name name-style="western"><surname>Papizadeh</surname><given-names>M</given-names></name><name name-style="western"><surname>Perera</surname><given-names>RH</given-names></name><name name-style="western"><surname>Phukhamsakda</surname><given-names>C</given-names></name><name name-style="western"><surname>Richter</surname><given-names>C</given-names></name><name name-style="western"><surname>Santiago</surname><given-names>ALCMA</given-names></name><name name-style="western"><surname>Drechsler-Santos</surname><given-names>ER</given-names></name><name name-style="western"><surname>Senanayake</surname><given-names>IC</given-names></name></person-group> (<year>2016</year>) <article-title>Fungal diversity notes 367–490: taxonomic and phylogenetic contributions to fungal taxa.</article-title><source>Fungal Diversity</source><volume>80</volume>: <fpage>1</fpage>–<lpage>270</lpage>.</mixed-citation></ref><ref id="B69"><mixed-citation xmlns:xlink="http://www.w3.org/1999/xlink" xlink:type="simple"><person-group><name name-style="western"><surname>Zhang</surname><given-names>TT</given-names></name><name name-style="western"><surname>Tong</surname><given-names>X</given-names></name><name name-style="western"><surname>Lin</surname><given-names>YR</given-names></name><name name-style="western"><surname>Hou</surname><given-names>CL</given-names></name></person-group> (<year>2015</year>) <article-title>A new species and a new combination of <italic><tp:taxon-name><tp:taxon-name-part taxon-name-part-type="genus">Terriera</tp:taxon-name-part></tp:taxon-name></italic> based on morphological and molecular data.</article-title><source>Mycological Progress</source><volume>14</volume>: <fpage>1</fpage>–<lpage>6</lpage>. <ext-link xlink:type="simple" ext-link-type="doi" xlink:href="10.1007/s11557-015-1078-3">https://doi.org/10.1007/s11557-015-1078-3</ext-link></mixed-citation></ref><ref id="B29"><mixed-citation xmlns:xlink="http://www.w3.org/1999/xlink" xlink:type="simple"><person-group><name name-style="western"><surname>Jeewon</surname><given-names>R</given-names></name><name name-style="western"><surname>Hyde</surname><given-names>KD</given-names></name></person-group> (<year>2016</year>) <article-title>Establishing species boundaries and new taxa among fungi: recommendations to resolve taxonomic ambiguities.</article-title><source>Mycosphere</source><volume>7</volume>: <fpage>1669</fpage>–<lpage>1677</lpage>. <ext-link xlink:type="simple" ext-link-type="doi" xlink:href="10.5943/mycosphere/7/11/4">https://doi.org/10.5943/mycosphere/7/11/4</ext-link></mixed-citation></ref></ref-list></tp:taxon-treatment>
