# Supplementary material for: Morpho-phylogenetic evidence reveals new species in Rhytismataceae (Rhytismatales, Leotiomycetes, Ascomycota) from Guizhou Province, China
Source: MycoKeys. 2020 Dec 31;76:81–106. doi: 10.3897/mycokeys.76.58465 (PMC7790812; doi:10.3897/mycokeys.76.58465)
Supplement: XML Treatment for Terriera sigmoideospora [file mycokeys.76.58465-treatment4.xml]

<!DOCTYPE tp:taxon-treatment
  PUBLIC "-//TaxonX//DTD Taxonomic Treatment Publishing DTD v0 20100105//EN" "tax-treatment-NSO.dtd">
<tp:taxon-treatment xmlns:tp="http://www.plazi.org/taxpub"><tp:treatment-meta><kwd-group><label>Taxon classification</label><kwd><named-content xmlns:xlink="http://www.w3.org/1999/xlink" content-type="kingdom">Fungi</named-content></kwd><kwd><named-content xmlns:xlink="http://www.w3.org/1999/xlink" content-type="order">Rhytismatales</named-content></kwd><kwd><named-content xmlns:xlink="http://www.w3.org/1999/xlink" content-type="family">Rhytismataceae</named-content></kwd></kwd-group><mixed-citation publication-type="journal"><person-group><name><surname>Zhang</surname><given-names>Jin-Feng</given-names></name><name><surname>Liu</surname><given-names>Jian-Kui</given-names></name><name><surname>Hyde</surname><given-names>Kevin D.</given-names></name><name><surname>Ekanayaka</surname><given-names>Anusha H.</given-names></name><name><surname>Liu</surname><given-names>Zuo-Yi</given-names></name></person-group><article-title>Morpho-phylogenetic evidence reveals new species in <tp:taxon-name><tp:taxon-name-part taxon-name-part-type="family">Rhytismataceae</tp:taxon-name-part></tp:taxon-name> (<tp:taxon-name><tp:taxon-name-part taxon-name-part-type="order">Rhytismatales</tp:taxon-name-part></tp:taxon-name>, <tp:taxon-name><tp:taxon-name-part taxon-name-part-type="class">Leotiomycetes</tp:taxon-name-part></tp:taxon-name>, <tp:taxon-name><tp:taxon-name-part taxon-name-part-type="phylum">Ascomycota</tp:taxon-name-part></tp:taxon-name>) from Guizhou Province, China</article-title><source>MycoKeys</source><day>31</day><month>12</month><year>2020</year><volume>76</volume><fpage>81</fpage><lpage>106</lpage><pub-id pub-id-type="doi">10.3897/mycokeys.76.58465</pub-id></mixed-citation></tp:treatment-meta><tp:nomenclature><tp:taxon-name><object-id xmlns:xlink="http://www.w3.org/1999/xlink" content-type="arpha" xlink:type="simple">19F42846-99D2-5FCD-B177-A58B33DAFFE3</object-id>
              <tp:taxon-name-part taxon-name-part-type="genus" reg="Terriera">Terriera</tp:taxon-name-part>
              <tp:taxon-name-part taxon-name-part-type="species" reg="sigmoideospora">sigmoideospora</tp:taxon-name-part>
              <object-id xmlns:xlink="http://www.w3.org/1999/xlink" xlink:type="simple">Index Fungorum number: IF556902</object-id>
              <object-id xmlns:xlink="http://www.w3.org/1999/xlink" xlink:type="simple">Facesoffungi Number No: FoF06800</object-id>
            </tp:taxon-name><tp:taxon-authority>J.F. Zhang &amp; K.D. Hyde</tp:taxon-authority><tp:taxon-status xmlns:xlink="http://www.w3.org/1999/xlink" xlink:type="simple">sp. nov.</tp:taxon-status><xref ref-type="fig" rid="F5">Figure 5</xref></tp:nomenclature><tp:treatment-sec sec-type="Holotype" id="SECID0EMTCI"><title>Holotype.</title><p><named-content xmlns:xlink="http://www.w3.org/1999/xlink" content-type="dwc:institutional_code" xlink:type="simple">MFLU</named-content> 18-2297.</p></tp:treatment-sec><tp:treatment-sec sec-type="etymology" id="SECID0EXTCI"><title>Etymology.</title><p>Refers to its sigmoidal ascospores.</p></tp:treatment-sec><tp:treatment-sec sec-type="description" id="SECID0E3TCI"><title>Description.</title><p><italic>Apothecia</italic> developing on fallen leaves, scattered, dark brown to black, matt, elliptical, sometimes 3-lobed or triangular, straight or slightly curved, ends rounded to subacute, strongly raising the surface of the substrate at maturity, opening by a single longitudinal split that extends almost the whole length of the apothecium (Fig. <xref ref-type="fig" rid="F5">5a, b</xref>). Immature apothecia appearing as a single dark brown protrusion, circular to slightly elongated. In median vertical section (Fig. <xref ref-type="fig" rid="F5">5d</xref>), apothecia 185–220 μm deep. <italic>Covering stroma</italic> (Fig. <xref ref-type="fig" rid="F5">5c</xref>) 20–25 μm thick near the centre of the apothecium, consisting of an outer layer of host cuticle, remains of epidermal and hypodermal cells filled with thick-walled, angular fungal cells and an inner layer of <italic>textura angularis</italic> to <italic>textura globulosa</italic> with 4–7 μm diam., dark brown, thick-walled cells, slightly thinner towards the edges, extending to the basal stroma, but conspicuously thicker towards the apothecial opening, with a 15–27 μm thick extension comprising highly melanised tissue with no obvious cellular structure. <italic>Excipulum</italic> moderately developed, closely adhering to the covering stroma and the extension, arising from the marginal paraphyses, becoming thinner towards the base. <italic>Basal stroma</italic> concave, 12–15 μm thick, composed of dark brown, thick-walled, angular cells. A triangular space between the covering stroma and basal stroma is composed of thin-walled, colourless cells that are vertically arranged in rows. <italic>Subhymenium</italic> 6–9 μm thick, flat, consisting of hyaline cells of <italic>textura intricata</italic>. <italic>Paraphyses</italic> filiform, hyaline, septate, gradually or suddenly swollen to 2.5 μm near the apex, covered by a thin gelatinous sheath, forming a 4–8 μm thick epithecium. <italic>Asci</italic> (93.5–)102–121 × 5–6 μm (<italic>x</italic>¯ = 108.5 × 5.5 µm, n = 20), 8-spored, unitunicate, cylindrical, apex tapering to round, thin-walled, J-, without circumapical thickening. <italic>Ascospores</italic> 79–95 × 1.5–2 μm (<italic>x</italic>¯ = 89.5 × 1.9 µm, n = 30), fascicle, filiform, sigmoid, tapering slightly towards the ends, hyaline, aseptate, guttulate, gelatinous sheath not observed. <italic>Asexual morph</italic>: Not observed.</p><fig id="F5" position="float" orientation="portrait"><object-id xmlns:xlink="http://www.w3.org/1999/xlink" content-type="doi" xlink:type="simple">10.3897/mycokeys.76.58465.figure5</object-id><object-id xmlns:xlink="http://www.w3.org/1999/xlink" content-type="arpha" xlink:type="simple">6CAD2B37-E70D-5830-99D8-36AA853682E1</object-id><label>Figure 5.</label><caption><p><italic><tp:taxon-name><tp:taxon-name-part taxon-name-part-type="genus" reg="Terriera">Terriera</tp:taxon-name-part> <tp:taxon-name-part taxon-name-part-type="species" reg="sigmoideospora">sigmoideospora</tp:taxon-name-part></tp:taxon-name></italic><bold>a, b</bold> apothecia observed under the dissecting microscope <bold>c</bold> section of covering stroma <bold>d</bold> median vertical section through an apothecium <bold>e</bold> immature ascus <bold>f</bold> paraphyses and asci in various states of maturity <bold>g, h</bold> ascospores. Note: <bold>c–h</bold> mounted in water. Scale bar: 1 mm (<bold>a</bold>), 500 µm (<bold>b</bold>), 100 µm (<bold>c</bold>), 20 µm (<bold>d–h</bold>).</p></caption><graphic xmlns:xlink="http://www.w3.org/1999/xlink" xlink:href="mycokeys-76-081-g005.jpg" position="float" orientation="portrait" xlink:type="simple" id="oo_492866.jpg"><uri content-type="original_file" xlink:type="simple">https://binary.pensoft.net/fig/492866</uri></graphic></fig></tp:treatment-sec><tp:treatment-sec sec-type="material" id="SECID0EAZCI"><title>Material examined.</title><p>CHINA, Guizhou Province, Guiyang, dead leaves of unidentified host, 5 October 2016, J.F. Zhang, GZ-28 (<named-content xmlns:xlink="http://www.w3.org/1999/xlink" content-type="dwc:institutional_code" xlink:type="simple">MFLU</named-content> 18-2297, <bold><italic>holotype</italic></bold>); <italic>ibid</italic>. (<abbrev xmlns:xlink="http://www.w3.org/1999/xlink" content-type="institution" xlink:title="Guizhou Academy of Agricultural Sciences" id="ABBRID0EQZCI" xlink:type="simple">GZAAS</abbrev> 19-1729, <bold><italic>isotype</italic></bold>).</p></tp:treatment-sec><tp:treatment-sec sec-type="notes" id="SECID0EYZCI"><title>Notes.</title><p>In the present phylogenetic analysis (Fig. <xref ref-type="fig" rid="F1">1</xref>), <italic><tp:taxon-name><tp:taxon-name-part taxon-name-part-type="genus" reg="Terriera">Terriera</tp:taxon-name-part> <tp:taxon-name-part taxon-name-part-type="species" reg="sigmoideospora">sigmoideospora</tp:taxon-name-part></tp:taxon-name></italic> is placed within <italic><tp:taxon-name><tp:taxon-name-part taxon-name-part-type="genus" reg="Terriera">Terriera</tp:taxon-name-part></tp:taxon-name></italic> and is related to <italic><tp:taxon-name><tp:taxon-name-part taxon-name-part-type="genus" reg="Terriera">T.</tp:taxon-name-part> <tp:taxon-name-part taxon-name-part-type="species" reg="houjiazhuangensis">houjiazhuangensis</tp:taxon-name-part></tp:taxon-name></italic> C.L. Hou &amp; S.R. Hou by strong statistical support (MPBP 99% and BYPP 1.00). <italic><tp:taxon-name><tp:taxon-name-part taxon-name-part-type="genus" reg="Terriera">Terriera</tp:taxon-name-part> <tp:taxon-name-part taxon-name-part-type="species" reg="sigmoideospora">sigmoideospora</tp:taxon-name-part></tp:taxon-name></italic> shares similar-sized asci with <italic><tp:taxon-name><tp:taxon-name-part taxon-name-part-type="genus" reg="Terriera">T.</tp:taxon-name-part> <tp:taxon-name-part taxon-name-part-type="species" reg="houjiazhuangensis">houjiazhuangensis</tp:taxon-name-part></tp:taxon-name></italic> (102–121 × 5–6 μm vs. 103–128 × 4–6 μm), but has larger ascospores (79–95 × 1.5–2 μm vs. 73–82 × 0.6–0.9 μm) (<xref ref-type="bibr" rid="B1">Cai et al. 2020</xref>). Besides, the ascospores of <italic><tp:taxon-name><tp:taxon-name-part taxon-name-part-type="genus" reg="Terriera">T.</tp:taxon-name-part> <tp:taxon-name-part taxon-name-part-type="species" reg="houjiazhuangensis">houjiazhuangensis</tp:taxon-name-part></tp:taxon-name></italic> are enveloped by an inconspicuous gelatinous sheath, while this is not observed in <italic><tp:taxon-name><tp:taxon-name-part taxon-name-part-type="genus" reg="Terriera">T.</tp:taxon-name-part> <tp:taxon-name-part taxon-name-part-type="species" reg="sigmoideospora">sigmoideospora</tp:taxon-name-part></tp:taxon-name></italic>. In addition, the comparison of the <abbrev xmlns:xlink="http://www.w3.org/1999/xlink" xlink:title="internal transcribed spacer" id="ABBRID0EP3CI" xlink:type="simple">ITS</abbrev> gene region between these two taxa has been processed and showed that there are 19/815 (2.3%) bp differences. <italic><tp:taxon-name><tp:taxon-name-part taxon-name-part-type="genus" reg="Terriera">Terriera</tp:taxon-name-part> <tp:taxon-name-part taxon-name-part-type="species" reg="pandanicola">pandanicola</tp:taxon-name-part></tp:taxon-name></italic> is sister to the above two taxa; however, it is significantly distinguished from <italic><tp:taxon-name><tp:taxon-name-part taxon-name-part-type="genus" reg="Terriera">T.</tp:taxon-name-part> <tp:taxon-name-part taxon-name-part-type="species" reg="sigmoideospora">sigmoideospora</tp:taxon-name-part></tp:taxon-name></italic> as its obviously smaller asci (50–66 × 4–5 μm vs. 102–121 × 5–6 μm) and ascospores (55–78 × 1–2 μm vs. 79–95 × 1.5–2 μm) (<xref ref-type="bibr" rid="B56">Tibpromma et al. 2018</xref>).</p></tp:treatment-sec><tp:treatment-sec><!--Section generated to contain objects referenced in tp:taxon-treatment.--><fig id="F1" position="float" orientation="portrait"><object-id xmlns:xlink="http://www.w3.org/1999/xlink" content-type="doi" xlink:type="simple">10.3897/mycokeys.76.58465.figure1</object-id><object-id xmlns:xlink="http://www.w3.org/1999/xlink" content-type="arpha" xlink:type="simple">4CB16C01-0243-5C07-92F3-66F33FB94E92</object-id><label>Figure 1.</label><caption><p>Phylogram of <tp:taxon-name><tp:taxon-name-part taxon-name-part-type="family">Rhytismataceae</tp:taxon-name-part></tp:taxon-name> is presented as the best tree revealed by <abbrev xmlns:xlink="http://www.w3.org/1999/xlink" xlink:title="Maximum-Parsimony" id="ABBRID0EK3AG" xlink:type="simple">MP</abbrev> analysis, based on the concatenated <abbrev xmlns:xlink="http://www.w3.org/1999/xlink" xlink:title="nuclear ribosomal DNA" id="ABBRID0EO3AG" xlink:type="simple">LSU</abbrev>-<abbrev xmlns:xlink="http://www.w3.org/1999/xlink" xlink:title="internal transcribed spacer" id="ABBRID0ES3AG" xlink:type="simple">ITS</abbrev>-<abbrev xmlns:xlink="http://www.w3.org/1999/xlink" xlink:title="mitochondrial small subunit" id="ABBRID0EW3AG" xlink:type="simple">mtSSU</abbrev> sequence dataset. <abbrev xmlns:xlink="http://www.w3.org/1999/xlink" xlink:title="Maximum-Parsimony" id="ABBRID0E13AG" xlink:type="simple">MP</abbrev> bootstrap support values (MPBP ≥ 50%) and Bayesian inference posterior probabilities (BYPP ≥ 0.95) are shown near the nodes. The tree is rooted to <italic><tp:taxon-name><tp:taxon-name-part taxon-name-part-type="genus" reg="Marthamyces">Marthamyces</tp:taxon-name-part> <tp:taxon-name-part taxon-name-part-type="species" reg="emarginatus">emarginatus</tp:taxon-name-part></tp:taxon-name></italic> (ICMP 22854), the scale bar showing 10 changes. Type strains are indicated in bold and new sequences, generated in this study, are given in red.</p></caption><graphic xmlns:xlink="http://www.w3.org/1999/xlink" xlink:href="mycokeys-76-081-g001.jpg" position="float" orientation="portrait" xlink:type="simple" id="oo_492862.jpg"><uri content-type="original_file" xlink:type="simple">https://binary.pensoft.net/fig/492862</uri></graphic></fig></tp:treatment-sec><ref-list><ref id="B1"><mixed-citation xmlns:xlink="http://www.w3.org/1999/xlink" xlink:type="simple"><person-group><name name-style="western"><surname>Cai</surname><given-names>SR</given-names></name><name name-style="western"><surname>Wang</surname><given-names>SJ</given-names></name><name name-style="western"><surname>Lv</surname><given-names>T</given-names></name><name name-style="western"><surname>Hou</surname><given-names>CL</given-names></name></person-group> (<year>2020</year>) <article-title>Three new species of <tp:taxon-name><tp:taxon-name-part taxon-name-part-type="genus">Terriera</tp:taxon-name-part></tp:taxon-name> (<tp:taxon-name><tp:taxon-name-part taxon-name-part-type="order">Rhytismatales</tp:taxon-name-part></tp:taxon-name>, <tp:taxon-name><tp:taxon-name-part taxon-name-part-type="phylum">Ascomycota</tp:taxon-name-part></tp:taxon-name>) from China.</article-title><source>Mycological Progress</source><volume>19</volume>: <fpage>825</fpage>–<lpage>835</lpage>. <ext-link xlink:type="simple" ext-link-type="doi" xlink:href="10.1007/s11557-020-01594-4">https://doi.org/10.1007/s11557-020-01594-4</ext-link></mixed-citation></ref><ref id="B56"><mixed-citation xmlns:xlink="http://www.w3.org/1999/xlink" xlink:type="simple"><person-group><name name-style="western"><surname>Tibpromma</surname><given-names>S</given-names></name><name name-style="western"><surname>Hyde</surname><given-names>KD</given-names></name><name name-style="western"><surname>McKenzie</surname><given-names>EHC</given-names></name><name name-style="western"><surname>Bhat</surname><given-names>DJ</given-names></name><name name-style="western"><surname>Phillips</surname><given-names>AJL</given-names></name><name name-style="western"><surname>Wanasinghe</surname><given-names>DN</given-names></name><name name-style="western"><surname>Samarakoon</surname><given-names>MC</given-names></name><name name-style="western"><surname>Jayawardena</surname><given-names>RS</given-names></name><name name-style="western"><surname>Dissanayake</surname><given-names>AJ</given-names></name><name name-style="western"><surname>Tennakoon</surname><given-names>DS</given-names></name><name name-style="western"><surname>Doilom</surname><given-names>M</given-names></name><name name-style="western"><surname>Phookamsak</surname><given-names>R</given-names></name><name name-style="western"><surname>Tang</surname><given-names>AMC</given-names></name><name name-style="western"><surname>Xu</surname><given-names>JC</given-names></name><name name-style="western"><surname>Mortimer</surname><given-names>PE</given-names></name><name name-style="western"><surname>Promputtha</surname><given-names>I</given-names></name><name name-style="western"><surname>Maharachchikumbura</surname><given-names>SSN</given-names></name><name name-style="western"><surname>Khan</surname><given-names>S</given-names></name><name name-style="western"><surname>Karunarathna</surname><given-names>SC</given-names></name></person-group> (<year>2018</year>) <article-title>Fungal diversity notes 840–928: micro-fungi associated with <tp:taxon-name><tp:taxon-name-part taxon-name-part-type="family">Pandanaceae</tp:taxon-name-part></tp:taxon-name>.</article-title><source>Fungal Diversity</source><volume>93</volume>: <fpage>1</fpage>–<lpage>160</lpage>. <ext-link xlink:type="simple" ext-link-type="doi" xlink:href="10.1007/s13225-018-0408-6">https://doi.org/10.1007/s13225-018-0408-6</ext-link></mixed-citation></ref></ref-list></tp:taxon-treatment>
