# Supplementary material for: Morpho-phylogenetic evidence reveals new species in Rhytismataceae (Rhytismatales, Leotiomycetes, Ascomycota) from Guizhou Province, China
Source: MycoKeys. 2020 Dec 31;76:81–106. doi: 10.3897/mycokeys.76.58465 (PMC7790812; doi:10.3897/mycokeys.76.58465)
Supplement: Supplementary material 1 — Dataset for molecular analyses [file mycokeys-76-081-s001.fas]

>Bifusella_camelliae_HOU1094
GCCTCAGTAACGGCGAGTGAAGCGGCAACAGCTCAAATTTGAAAGCTGGCTCTTT--CAGGGTCCGCGTTGTAATTTGCAGAGGATGCTTCGGGTGCGGTGCCGGTCTAAGTTCTTTGGAACAAGACGTCATAGAGGGTGAGAATCCCGTATGTGACTGGTGGCCTGCGCCCGTGTGAAGCTCCTTCGACGAGTCGAGTTGTTTGGGAATGCAGCTCTAAATGGGTGGTGTACTTCATCTAAAGCTAAATATTGGGTCTAGACCGATAGCGCACAAGTAGAGTGATCGAAAGATGAAAAGCACTTTGGAAAGAGAGTTAAACAGTACGTGAAATTGTTGAAAGGGAAGCGCTTGCAATCAGACTTGCGCTGCGTCGATCAGCCTGGGTTTTCCCTGGTGCACTCGGCGCAGCGCAGGCCAGCATCAGTTCTGGCGGTTGGATAAAGGCCTGGAGAACGTGGGTCGCCTCGGCGATTGTTATAGCTCTGGGTGCAATGCAGCCTGCCGGGACTGAGGACCGCGCTTCGGCTAGGATGCTGGCGTAATGGTTGTAAGCGACCCGTCTTGAAACACGGACCAAGGAGTCTAACATTTATGCGAGTGTTTGGGTGTCAAACCCATACGCGCAATGAAAGTGAACGGAGGTGAGAACCCTTAAGGGCGCATCATCGACCGATCCTGATGTCTTCGGATGGATTTGAGTAAGAGCATAACTGTTGGGACCCGAAAGATGGTGAACTATGCGTGGATAGGGTGAAGCCAGAGGAAACTCTGGTGGAGGCTCGTAGCGGTTCTGACGTAGAAACGGGGCATCACATTTGGGCACAGAGCAGAGAGGCTAATCAAATCACCCTCT-GTCTACCAAACTTT-GTTGCTTCGGT-TGGC-GCCGGCCAGAGGCCCCCTAACTCTTGAATTTC--AGTGTCTGAGTCGTTAAATAAATTATTTAAAACTTTCAACAACGGATCTCTTGGTTAGACCATCGATGAAGAACGCAGCGAAATGCGATAAGTAATGTGAATTGCAGAATTCAGTGAATCATCGAATCTTTGAACGCACATTGCGCTTCCTGGTATTCCGGGAAGCATGCCTGTTCGAGCGTCATTACAACCCTCACGCCCCGCG-TGGTCTTGGGC-TGGCCCAGCAG--GGCCGGCCTCAAAAGCAGGAGCGGTT-CCGTGCGACCCCTAAGCGTAGTAGAACTTCAAATCGCT-TCTGGT-GGCCGGGCGGCAGCCTGCTAAGCA-CCCCCACACTTC--AAAGGTTGACCTCGGATCAGGTAGGGATACCCGCTGAACTTAAGCATATCATGTATAGTCCTCTTATGAGGACATAACACCAACTACGTTGGATAAAATTCTAGATAGAAGACTGAT-TGTGACAATTTTCTATCTAC-TTGTCTTGACCAAATTACGTGCCAGCAGTCGCGGTAATACGTAAAAGACTAGTGTTATCCATCTTTAATAGGTTTAAAGGGTACCTAGACGGC-ATTATTAACCTTAAATACGGATATAATTTTTGCTAGAGTTTGATAAGAGAAGGGGAGTATTTACGGAGTAGAGATGAAATTCTTTGATACCTTAAGGACTGGCAATGGCGAAAGCGACCTTTTATGTAAAAACTGACGTTGAGGGACGGAGGCTTGGATAGCGAACAGGATTAGATACCCTAGTAGTCTTTGCAGAGAATGATGAATGCCATAGATTAGAT-AT-T--TTTAGTTTATAAATGAAAGTGTAAGCATTCCACCTCAAGAGTAATGTGGCAACGCAGGAACTGAAATCATTAGACCGTTTCTGAGAACAGTAGTGAAGTATGTTATTTAATTCGATAACCCTCGAAAAACCTTACCACAGATTGAATAATATCAGCGTTGCACGGTTGTCTTCAGCTAATGTCGTGAGATTTTGGTTAGTTCCATAAAATTAGCGTAAACCCCGGCTTTATTTTT---AAATTATTATCATAAAGCAGTTC-GTCACT-ATATTGAATA--CATGATAA
>Bifusella_camelliae_HOU701B
----------------------------------------------------------------------------------------TTCGGGTGCGGTGCCGGTCTAAGTTCTTTGGAACAAGACGTCATAGAGGGTGAGAATCCCGTATGTGACTGGTGGCCTGCGCCCGTGTGAAGCTCCTTCGACGAGTCGAGTTGTTTGGGAATGCAGCTCTAAATGGGTGGTGTACTTCATCTAAAGCTAAATATTGGGTCTAGACCGATAGCGCACAAGTAGAGTGATCGAAAGATGAAAAGCACTTTGGAAAGAGAGTTAAACAGTACGTGAAATTGTTGAAAGGGAAGCGCTTGCAATCAGACTTGCGCTGCGTCGATCAGCCTGGGTTTTCCCTGGTGCACTCGGCGCAGCGCAGGCCAGCATCAGTTCTGGCGGTTGGATAAAGGCCTGGAGAACGTGGGTCGCCTTGGCGATTGTTATAGCTCTGGGTGCAATGCAGCCTGCCGGGACTGAGGACCGCGCTTCGGCTAGGATGCTGGCGTAATGGTTGTAAGCGACCCGTCTTGAAACACGGACCAAGGAGTCTAACATTTATGCGAGTGTTTGGGTGTCAAACCCATACGCGCAATGAAAGTGAACGGAGGTGAGAACCCTTAAGGGCGCATCATCGACCGATCCTGATGTCTTCGGATGGATTTGAGTAAGAGCATAACTGTTGGGACCCGAAAGATGGTGAACTATGCGTGGATAGGGTGAAGCCAGAGGAAACTCTGGTGGAGGCTCGTAGCGGTTCTGACGTAGAAACGGGGCATCACATTTGGGCACAGAGCAGAAAGGCCAATCAAATCACCCTCT-GTCTACCAAACTTT-GTTGCTTCGGT-TGGC-GCCGGCCAGAGGCCCCCAAACTCTTGAATATC--AGTGTCTGAGTCGTTAAATAAATTATTTAAAACTTTCAACAACGGATCTCTTGGTTAGACCATCGATGAAGAACGCAGCGAAATGCGATAAGTAATGTGAATTGCAGAATTCAGTGAATCATCGAATCTTTGAACGCACATTGCGCTTCCTGGTATTCCGGGAAGCATGCCTGTTCGAGCGTCATTACAACCCTCACGCCCCGCG-TGGTCTTGGGC-TGGCCCAGCAG--GGCCGGCCTCAAAAGCAGTGGCGGTT-CCGTGCGACCCCTAAGCGTAGTAGAACTTCAAATCGCT-TCTGGT-GGCCGGGCGGCAGCCTGCTAAGCA-CCCCCACACTTC--AAAGGTTGACCTCGGATCAGGTAGGGATACCCGCTGAACTTAAGCATATCATGTATAGTCCTCTTATGAGGACATAACACCAACTACGTTGGATAAAATTCTAGATAGAAGACTGAT-TGTGACAATTTTCTATCTAC-TTGTCTTGACCAAATTACGTGCCAGCAGTCGCGGTAATACGTAAAAGACTAGTGTTATCCATCTTTAATAGGTTTAAAGGGTACCTAGACGGC-ATTATTAACCTTAAATACGGATATAATTTTTGCTAGAGTTTGATAAGAGAAGGGGAGTATTTACGGAGTAGAGATGAAATTCTTTGATACCTTAAGGACTGGCAATGGCGAAAGCGACCTTTTATGTAAAAACTGACGTTGAGGGACGGAGGCTTGGATAGCGAACAGGATTAGATACCCTAGTAGTCTTTGCAGAGAATGATGAATGCCATAGATTAGAT-AT-T--TTTAGTTTATAAATGAAAGTGTAAGCATTCCACCTCAAGAGTAATGTGGCAACGCAGGAACTGAAATCATTAGACCGTTTCTGAGAACAGTAGTGAAGTATGTTATTTAATTCGATAACCCTCGAAAAACCTTACCACAGATTGAATAATATCAGCGTTGCACGGTTGTCTTCAGCTAATGTCGTGAGATTTTGGTTAGTTCCATAAAATTAGCGTAAACCCCGGCTTTATTTTT---AAATTATTATCATAAAGCAGTTC-GTCACT-ATATTGAATA--CATGATAA
>Coccomyces_anhuiensis_HOU_1265
GCCTCAGTAACGGCGAGTGAAGCGGCAACAGCTCAAATTTGAAAGCTGGCTCCTTT-CGGGGCCCGCGTTGTAATTTGTAGAGGATGCTTCGGGTGCGGCGCCGGTCTAAGTTCTTTGGAACAAGACGTCATGGAGGGTGAGAATCCCGTATGTGACTGGTTGCCTGCGCCTGTGTGAAGCTCCTTCGACGAGTCGAGTTGTTTGGGAATGCAGCTCTAAATGGGTGGTGTACTTCATCTAAAGCTAAATATTGGGTCTAGACCGATAGCGCACAAGTAGAGTGATCGAAAGATGAAAAGCACTTTGGAAAGAGAGTTAAACAGTACGTGAAATTGTTGAAAGGGAAGCGCTTGCAATCAGACTTGCGCTGCGCCGATCAACCTGGGTTTTCCCTGGTGCACTCGGTGCAGCGCAGGCCAGCATCAGTTTTGGCGGTTGGATAAAGGCCTGGGGAATGTGGGTTGCTTCGGCAGCCGTTATAGCCCCGGGTGCAATGCAGCCTGCCAGGACTGAGGACCGCGCTTCGGCTAGGATGCTGGCGTAATGGTTGTAAGCGACCCGTCTTGAAACACGGACCAAGGAGTCTAACATTTGTGCGAGTGTTTGGGTGTCAAACCCATGCGCGTAATGAAAGTGAACGGAGGTGAGAACCCTTAAGGGTGCATCATCGACCGATCCTGATGTCTTCGGATGGATTTGAGTAAGAGCACAGCTGTTGGGACCCGAAAGATGGTGAACTATGCCTGAATAGGGTGAAGCCAGAGGAAACTCTGGTGGAGGCTCGCAGCGGTTCTGACGTGCAAATCGATCGTCAAATTTGGGCATAGGGCCGAAAGACTAATCCAAACACCCTTT-GTCAACCTAACTTT-GTTGCTTCGGCATAGCTGCTGGCCGATAGCCTGAAAACCCTGGAATTTT--GCTGTCTGAGTAAATATCAAA--TATTTAAAACTTTCAACAACGGATCTCTTGGTTAGACCATCGATGAAGAACGCAGCGAAATGCGATAAGTAATGTGAATTGCAGAATTCAGTGAATCATCGAATCTTTGAACGCACATTGCGCTCTCTGGCATTCCGGAGAGCATGCCTGTTCGAGCGTCATTACAACCCTCACGCCCCGCG-TGGTATTGAGCCTGGCCCCGCTGAGGGCCTGCTCCAAAGTCAGTGGCGGTGGAGACCAACCTGCTAGGCGTAGTA-ACATGCTAACCGCC-TCTGGA-GGATGGGCTTCCGCCTGCTATGCTACCCCCACACTTTTTACAGGTTGACCTCGGATCAGGTAGGGATACCCGCTGAACTTAAGCATATCATGTATAGTCCTCTTATGAGGACATAAAACCAACTACGTTGGCTAAAGTTCTAGATAGAATACTGAT-TGTGACAATTTTCTATCTAC-TTGTCTTGACCAAATTACGTGCCAGCAGTCGCGGTAATACGTAAAAGACTAGTGTTATCCATCTTTAATAGGTTTAAAGGGTACCTAGACGGCGAGTATTAACCTTAAATACGGATATAATTCGAGCTAGAGTTTGATAAGAGGAGGGGAGTATTTTCGGAGTAGAGATAAAATTCATTGATACCCTAAGGACTGGCAATGGCGAAAGCGACCTTTTATGTAAAAACTGACGTTGAGGGACGGAGGCTTGGATAGCGAACAGGATTAGATACCCTAGTAGTCTTTGCAGAGAATGATGAATGCCATAGACTAGAT-AT-T--TTTAGTTTATAAATGAAAGTGTAAGCATTCCACCTCAAGAGTAATGTGGCAACGCAGGAACTGAAATCATTAGACCGTTTCTGAGAACAGTAGTGAAGTATGTTATTTAATTCGGTAATCCTCGAAAAACCTTACCACAACTTGAATATCATCAACGTTGCACGGTTGTCTTCAGCTAATGTCGTGAGATTTTGGTTAGTTCCATAAAATTAGCGTAAACCCCGGCTTTATTTTT---AAATTATTAACATAAAGCAGTTC-ATCACT-ATATTGAATA--CATGATAA
>Coccomyces_dentatus_AFTOL_ID_147
GCCTCAGTAACGGCGAGTGAAGCGGCAACAGCTCAAATTTGAAAGCTGGCTCTTT--CAGGGCCCGCGTTGTAATTTGTAGAGGATGCTTCGGGTGCGGCGCCGGTCTAAGTTCTTTGGAACAAGACGTCATAGAGGGTGAGAATCCCGTATGTGACTGGTTGCCTGTGCCTATGTGAAGCTCCTTCGACGAGTCGAGTTGTTTGGGAATGCAGCTCTAAATGGGTGGTGTACTTCATCTAAAGCTAAATATTGGGTCTAGACCGATAGCGCACAAGTAGAGTGATCGAAAGATAAAAAGCACTTTGGAAAGAGAGTTAAACAGTACGTGAAATTGTTGAAAGGGAAGCGCTTGCAATCAGACTTGCGCTGCGTCGATCAACCTGGGTTCTCCCTGGTGCACTCGGCGCAGCTCACGCCAGCATCAGTTTTGGCGGCTGGATAAAGGCCTAGGGAATGTGGGTTGCTTCGGCAACCGTTATAGCCCTAGGTGCAATGCAGCCTGCCGGGACTGAGGACCGCGCTTCGGCTAGGATGCTGGCGTAATGGTTGTAAGCGACCCGTCTTGAAACACGGACCAAGGAGTCNAACATCTATGCGAGTGTTTGGGTGTTAAACCCATACGCGCAATGAAAGTGAACGGAGGTGAGAACCCTTAAGGGTGCATCATCGACCGATCCTGATGTCTTCGGATGGATTTGAGTAAGAGCATAACTGTTGGGACCCGAAAGATGGTGAACTATGCCTGAATAGGGTGAAGCCAGAGGAAACTCTGGTGGAGGCTCGCAGCGGTTCTGACGTGCAAATCGATCGTCAAATTTGGGTATAGGGGCGAAAGACTAATCGAACCACCCTTT-GTATACCAAACTTC-GTTGCTTCGGCATAGC-GCTGGCCGAAGGCCC-AAAACCCTTGAATCAT--GATGTCTGAGCAAATATTTAA--TATTTAAAACTTTCAACAACGGATCTCTTGGTTAGACCATCGATGAAGAACGCAGCGAAATGCGATAAGTAATGTGAATTGCASAATTCAGTGAATCATCGAATCTTTGAACGCACATTGCGCTCCCCGGTATTCCGGGGAGCATGCCTGTTCGAGCGTCATTACAACCCTCACGCTCCGCG-TGGTATTGGGC-TGGCCCTCCTG--GGCCTGCCTCAAAGTCAGTGGCGGCTACTGTCCGATGCCTAAATGTAGTA--CCTACTAATCATT-TCTGGC-CA--GGGCCGCAGCCTGCT--------------------------------CGGATCAGGTAGGGATACCCGCTGAACTTAAGCATATCATGTATAGTCCTCTTATGAGG-CATAAAACCAACTACGTTGGATAAAGTTCTAGATAGAATACTGAT-TGTGACAATTTTCTATCTAC-TTGTCTTGACCAAATTACGTGCCAGCAGTCGCGGTAATACGTAGAAGACTAGTGTTATCCATCTTTAATAGGTTTAAAGGGTACCTAGACGGCGATTATTAACCTTAAATACGGATATAATTCTTGCTAGAGTTTGATAAGAGAAGGGGAGTATTTACGGAGTAGAGATGAAATTCGTTGATACCTTAAGGACTGGCAATGGCGAAAGCGACCTTTTATGTAAAAACTGACGTTGAGGGACGGAGGCTTGGATAGCGAACAGGATTAGATACCCTAGTAGTCTTTGCAGAGAATGATGAATGCCATAGATTAGAT-A--AA-TTTAGTTTATAAATGAAAGTGTAAGCATTCCACCTCAAGAGTAATGTGGCAACGCAGGAACTGAAATCATTAGACCGTTTCTGAGAACAGTAGTGAAGTATGTTATTTAATTCGGTAATCCTCGAAAAACCTTACCACAACTTGAATAGCATCAATAT-----------------------------------------------------------------------------------------------------------------------------------
>Colpoma_ledi_Lantz_379
GCCTCAGTAACGGCGAGTGAAGCGGCAACAGCTCAAATTTGAAAGCTGGCCCCTT--CGGGGCCCGCGTTGTAATTTGTAGAGGATGCTTCGGGTGCAGTGCCGGTCTAAGTTCTTTGGAACAAGACGTCATAGAGGGTGAGAATCCCGTATGTGACTGGTTACTTGTGCCCATGTGAAGCTCCTTCGACGAGTCGAGTTGTTTGGGAATGCAGCTCTAAATGGGTGGTGTACTTCATCTAAAGCTAAATATTGGCCAGAGACCGATAGCGCACAAGTAGAGTGATCGAAAGATGAAAAGCACTTTGGAAAGAGAGTTAAACAGTACGTGAAATTGTTGAAAGGGAAGCGCTTGCAATCAGACTTGCGCGGCGTCGATCAGCTTGGGTTCTCCCTGGTGCACTCGGCGCCGCTCAGGCCAGCATCAGTTTTGGCGGCTGGATAAAGGCCTAGGGAATGTGGGTGGCTTCGGCCACCGTTATAGCCCTAGGTGCAATGCAGCCTGCTGGGACTGAGGACCGCGCTTCGGCTAGGATGCTGGCGTAATGGTTGTAAGCGACCCGTCTTGAAACACGGACCAAGGAGTCTAACATCTATGCGAGTGTTTGGGTGTCAAACCCATGCGCGTAATGAAAGTGAACGGAGGTGAGAACCCTTAAGGGTGCATCATCGACCGATCCTGATGTCTTCGGATGGATTTGAGTAAGAGCATAGCTGTTGGGACCCGAAAGATGGTGAACTATGCCTGGTTAGGGTGAAGCCAGAGGAAACTCTGGTGGAGGCTCGCAGCGGTTCTGACGTGCAAATCGATCGACAAAACTGGGTATAGGGGCGAAAGACTAATCGAACC------------------------------------------------------------------------------------------------------------------------------------------------------------------------------------------------------------------------------------------------------------------------------------------------------------------------------------------------------------------------------------------------------------------------------------------------------------------------------------TGTATAGTCCTCTTATGAGGACATAATACCGACTATGTTGGATAAAGTTCTAGATAGAATACTGAT-TATGACAATTTTCTATCTACATG-TCTTGACCAAATTACGTGCCAGCCGTCGCGGTAATACGTAAAAGACTAGTGTTATTCATCTTTAATAGGTTTAAAGGGTACCTAGACGGT-ATTACTAGCCTAC--CAAGGTAATAGTTA-TGCTTGAGTTTTATATGAGAAGGGGAGTATTTAAGGAGTAGAGTTGTAATTCTTTGATACTTTAAGGACTGGTAAAGGCGAAAGCAACCTTTTATGTAAAAACTGACGTTGAGGGACGAAGGCTTAGATAGCGAACAGGATTAGATACCCTAGTAGTCTTTGCAGAAAATGATGAATGCCATAGACTAGGT-TTTAA-TTTGGTCTATAAATGAAAGTGTAAGCATTCCACCTCAAGAGTAATGTGGCAACGCAGGAACTGAAATCATTAGACCGTTTCTGAGAACAGTAGTGAAGTATGTTATTTAATTCGATAATCCTCGAAAAACCTTACCACAACTTGAATG-TGTCAGCGTTGCACGGTTGTCTTCAGCTAATGTCGTGAGATTTTGGTTAGTTCCATAAAATTAGCGTAAACCCCGGCTTTATTTTT---AAATTACTATGATAGAGCAGTTC-ATCGAT-ACATTGAATA--CATGATAA
>Colpoma_quercinum_Lantz_368
GCCTCAGTAACGGCGAGTGAAGCGGCAACAGCTCAAATTTGAAAGCTGGCTCCTT--CGGGGCCCGCGTTGTAATTTGTAGAGGATGCTTCGGGTGCAGCACCGGTCTAAGTTCTTTGGAACAAGACGTCATAGAGGGTGAGAATCCCGTATGTGACTGGCTGCTTGCGCCTATGTGAAGCTCCTTCGACGAGTCGAGTTGTTTGGGAATGCAGCTCTAAATGGGTGGTGTACTTCATCTAAAGCTAAATATTGGCCAGAGACCGATAGCGCACAAGTAGAGTGATCGAAAGATGAAAAGCACTTTGGAAAGAGAGTTAAACAGTACGTGAAATTGTTGAAAGGGAAGCGCTTGCAATCAGACTTGCGCGGCGTCGATCAACTTGGGTTCTCCCTGGTGCACTCGGCGCCGCTCAGGCCAGCATCAGTTTCGGCGGTTGGATAAAGGCTCAGGGAACGTGGGTGGCCTCGGCCACCGTTATAGCCCTGGGTGCAATGCAGCCTGCCGGGACTGAGGACCGCGCTTCGGCTAGGATGCTGGCGTAATGGTTGTAAGCGACCCGTCTTGAAACACGGACCAAGGAGTCTAACATCTATGCGAGTGTTTGGGTGTCAAACCCATACGCGTAATGAAAGTGAACGGAGGTGAGAACCCTTAAGGGTGCATCATCGACCGATCCTGATGTCTTCGGATGGATTTGAGTAAGAGCATAACTGTTGGGACCCGAAAGGTGATGAACTATGCCTGAATAGGGTGAAGCCAGAGGAAACTCTGGTGGAGGCTCGCAGCGGTTCTGACGTGCAAATCGATCGTCAAATTTGGGTATAGGGGCGAAAGACTAATCGAACC------------------------------------------------------------------------------------------------------------------------------------------------------------------------------------------------------------------------------------------------------------------------------------------------------------------------------------------------------------------------------------------------------------------------------------------------------------------------------------TGTATAGTCCTCATATGAGGACATAATACTGACTTTGTCGGATAAAGTTCTAGATAGCGGATTGAT-AATGACAGTTTTCTATCTAAAAGGTCTTGACCAAATTACGTGCCAGCCGTCGCGGTAATACGTAGAAGACTAGTGTTATTCATCTTTAATAGGTTTAAAGGGTACCTAGACGGT-GAAACTAACCGGA--CTGGA-AATAGTTT-TACTTGAGTTTTATATGAGAAGGGGAGTATTTAAGGAGTAGAGTTGAAATTCATTGATACTTTAAGGACTGGTAAAGGCGAAAGCAACCTTTTATGTAAAAACTGACGTTGAGGGACGAAGGCTTGGATAGCGAACAGGATTAGATACCCTAGTAGTCCTTGCAGAAAATGATGAATGCCATAGACTAGGT-TTTAA-CTTGGTGTATAAATGAAAGTGTAAGCATTCCACCTCAAGAGTAATGTGGCAACGCAGGAACTGAAATCATTAGACCGTTTCTGAGAACAGTAGTGAAGTATGTTATTTAATTCGATAATCCTCGAAAAACCTTACCACAACTTGAATG-TTTCAGCGTTGCACGGTTGTCTTCAGCTAATGTCGTGAGATTTTGGTTAGTTCCATAAAATTAGCGTAAACCCCGGCTTTATTTTT---AAATTACTATGATAGAGCAGTTC-ATCAAT-ACATTGAATA--TATGATAA
>Cryptomyces_maximus_Lantz_Minter_424
GCCTCAGTAACGGCGAGTGAAGCGGCAACAGCTCAAATTTGAAAGCTGGCCTTTG--CAAGGTCCGCGTTGTAATTTGTAGAGGATGTTTCGGGCGCGGCGCCGGTCTAAGTTCTTTGGAACAGGACGTCATGGAGGGTGAGAATCCCGTACGTGACTGGTGGCCTGCGCCCTTGTGAAACTCCTTCGACGAGTCGAGTTGTTTGGGAATGCAGCTCAAAATGGGAGGTGTATTTCTTCTAAAGCTAAATATTGGCCAGAGACCGATAGCGCACAAGTAGAGTGATCGAAAGATGAAAAGCACTTTGGAAAGAGAGTTAAACAGTACGTGAAATTGTTGAAAGGGAAGCGCTTGCAATCAGACTTGCGCGGCGCCGATCAGCCCGGGTTCTCCCGGGTGTACTCGGCGCCGTTCAGGCCAGCATCAGTTTCGGCGGTGGGATAAAGGCCCGGGGAATGTGGGTGCCCTCGGACACCGTTATAGCCCTGGGCGCAATGCCGCCTGCCGGGACTGAGGACCGCGCTTCGGCTAGGATGCTGGCGTAATGGTTGTAAGCGACCCGTCTTGAAACACGGACCAAGGAGTCAAACAATTGTGCGAGTGTTTGGATGTCAAATCCCTACGCGGAATGAAAGTGAACGGAGGTGAGAACCCTGAAGGGTGCATCATCGACCGGTCCTGATGTCTTCGGATGGATCTGAGTAAGAGCATAGCTGTTTGGACCCGAAAGATGGTGAACTATGCCTGAATAGGGTGAAGCCAGGGGAAACCCTGGTGGAGGCTCGCAGCGGTTCTGACGTGCAAATCGATCGTCAAATTTGGGTATAGGGGCGAAAGACTAATCGAACC------------------------------------------------------------------------------------------------------------------------------------------------------------------------------------------------------------------------------------------------------------------------------------------------------------------------------------------------------------------------------------------------------------------------------------------------------------------------------------TGTATAGTCCTCTCATGAGGACATAATACCAACTACGTTGGATAAAATTCTAGGTAGAAGACTGAT-TATGACAATTTTCTATCTAT-ATGTCTTGACCAAATTACGTGCCAGCAGTCGCGGTAATACGTAGAAGACTAGTGTTATTCATCTTTAATAGGTTTAAAGGGTACCTAGACGGT-ATAATTAACCCACAACAGGGAAATATTTAATACTAGAGTTTAATGTAGGAAGG-GAGTATTTAGAGAGTAGGGATGAAATCCTTTAATACTCTGACGACTGGTAAAGGCGAAAGCACTCTTCTATGTAATAACTGACGTTAAGGGACGAAGGCTTGGGGAGCGAACAGGATTAGGTACCCTAGTAGTCCATGCAGATAATTATGAATGCCATAGGTTAGAT-ATAT--TT-AGTCTATAAATGAAAGTGTAAGCATTCCACCTCAAGAGTACTGTGGCAACGCTGGAACTGAAATCATTAGACCGTTTCTGAGAACAGTAGTGAAGTATGTTATATAATTCGATGGTACACGTAAAACCTTACCACAACTTGAATGGTGTCCGTGTTGCACGGTTGTCTTCAGCTAATGTCGTGAGATTTTGGTTAGTTCCATAAAATTAGCGTAAACCCCGGTTTTATTTT---ATAATTCTTATGATAAAGCAGTTC-GTCACT-ATATT-GATA--T-TGATA-
>Discocainia_nervalis_1045
GCCTCAGTAACGGCGAGTGAAGCGGCAGCAGCTCAAATTTGAAAGCTGGCCCCCCTCCGGGGCCCGCGTTGTAATTTGCAGAGGATGCTTCGGGCGCGGCGCCGGTCGAAGTTCTTTGGAACGAGACATCATGGAGGGTGAGAATCCCGTACGTGACTGGTGGCCTGTGCCCATGTGAAGCTCCTTCGACGAGTCGAGTTGTTTGGGAATGCAGCTCAAAATGGGAGGTGTATTTCTTCTAAAGCTAAATACCGGCCAGAGACCGATAGCGCACAAGTAGAGTGATCGAAAGATGAAAAGCACTTTGGAAAGAGGGTCAAACAGTACGTGAAATTGTTGAAAGGGAAGCGCTTGCAGTCAGACTTGGGCGGCGCCGATCAGCCTGGGTTCTCCCGGGTGCACGCGGCGCCGCGCAGGCCAGCATCAGTTCGGGCGGTGGGATAAAGGCTCAGGGAACGTGGGCGGTCTCGGCCGCCGTTATAGCCCTGGGTGCAATGCCACCTGCCGGGACCGAGGACCGCGCTTCGGCGAGGATGCTGGCGTAATGGTTGCAAGCGACCCGTCTTGAAACACGGACCAAGGAGTCTAACATCTATGCGAGTGTGTGGGCGTCAAACCCACGCGCGGAATGAAAGTGAACGGAGGTGAGAACCCTGAAGGGCGCATCATCGACCGGTCCTGATGTCTTCGGATGGATCTGAGTAGGAGCATAGCTGTTGGGACCCGAAAGATGGTGAACTATGCCTGAATAGGGTGAAGCCAGGGGAAACCCTGGTGGAGGCTCGCAGCGGTTCTGACGTGCAAATCGATCGTCAAATTTGGGTATAGGGGCGAAAGACTAATCGAACC-----------------------------TTGGCTGGCCTGCTGGCCAGAGGAC-TCAAACCCTTGAATCTT-TGCTGTCTGAGT-ACTATA-TAATAGTT-AAAACTTTCAACAACGGATCTCTTGGTTCTGGCATCGATGAAGAACGCAGCGAAATGCGATAAGTAATGTGAATTGCAGAATTCAGTGAATCATCGAATCTTTGAACGCACATTGCGCCCTCTGGTATTCCGGGGGGCATGCCTGTTCGAGCGTCATTACAACCCTCAAGCT-TAGCTTGGTATTGGGCTCGCCCTTCATG--GGCCTGCCTCAAAATCAGTGGCGGCT-CCGTCCAGTCTC-AAGCGCAGTA---ATACTCGTCGCTTGTTTGGCTT--GGTCGGTGGCCTGCTAAC-AACCCCCAATTTTA--CAAGGTTGACCTCGGATCAGGTAGGGATACCCGCTGAACTTAAGCATATCA---------------------------------------------------------------------------------------------------------------------------------------------------------------------------------------------------------------------------------------------------------------------------------------------------------------------------------------------------------------------------------------------------------------------------------------------------------------------------------------------------------------------------------------------------------------------------------------------------------------------------------------------------------------------------------------------------------------------------
>Duplicariella_phyllodoces_Lantz_389
GCCTCAGTAACGGCGAGTGAAGCGGCAGCAGCTCAAATTTGAAAGCTGGCTCCTT--CGGGGCCCGCGTTGTAATTTGTAGAGGATGCTTTGGGTGCAGCGCCGGTCTAAGTCCTCTGGAACGAGGCGTCATAGAGGGTGAGAATCCCGTATGTGACTGGCTCCCTGCACCTATGTGAAGCTCCTTCGACGAGTCGAGTTGTTTGGGAATGCAGCTCTAAATGGGTGGTGTACTTCATCTAAAGCTAAATATGGGCCAAAGACCGATAGCGCACAAGTAGAGTGATCGAAAGATGAAAAGCACTTTGGAAAGAGAGTTAAACAGTACGTGAAATTGTTGAAAGGGAAGCGCTTGCAATCAGACTTGCGCGGCGTCGATCAGCCTGGGTTCTCCCTGGTGCACTCGGCGCCGCTCAGGCCAGCATCAGTTTTGGCGGTTGGATAAAGGCCTAGGGAATGTGGGTCGCTCCGGCGACCGTTATAGCCCCAGGTGCAATGCAGCCTGCCGGGACTGAGGACCGCGCTTTAGCTAGGATGCTGGCGTAATGGTTGTAAGCGACCCGTCTTGAAACACGGACCAAGGARTCTAACATCTATGCGAGTGTTTGGGTGCCAAACCCATACGCGTAATGAAAGTGAACGGAGGTGAGAACCCTCAAGGGTGCATCATCGACCGATCCTGATGTCTTCGGATGGATTTGAGTAAGAGCATAGCTGTTGGGACCCGAAAGATGGTGAACTATGCCTGAATAGGGTGAAGCCAGGGGAAACCCTGGTGGAGGCTCGCAGCGGTTCTGACGTGCAAATCGATCGTCAAATTTGGGTATAGGGGCGAAAGACTAATCGAACC---------------------------------------------------------------------------------------------------------------------------------------------------------------------------------------------------------------------------------------------------------------------------------------------------------------------------------------------------------------------------------------------------------------------------------------------------------------------------------------------------------------------------------------------------------------------------------------------------------------------------------------------------------------------------------------------------------------------------------------------------------------------------------------------------------------------------------------------------------------------------------------------------------------------------------------------------------------------------------------------------------------------------------------------------------------------------------------------------------------------------------------------------------------------------------------------------------------
>GZ_28
GCCTCAGTAACGGCGAGTGAAGCGGCAATAGCTCAAATTTGAAAGCTGGCGTC------AAGCCCGCGTTGTAATTTGTAGAGGATGCTTCGGGTGTGGTTCCGGTCTAAGTTCCTTGGAACAGGACGTCATAGAGGGTGAGAATCCCGTATATGGCTGGTGACCTACGCCTATGTGAAGCTCCTTCGACGAGTCGAGTTGTTTGGGAATGCAGCTCAAAATGGGTGGTGTACTCCATCTAAAGCTAAATATTGGCCAAAGACCGATAGCGCACAAGTAGAGTGATCGAAAGATGAAAAGCACTTTGGAAAGAGAGTTAAACAGTACGTGAAATTGTTGAAAGGGAAGCGCTTGCAATCAGACTTGCGCGGCGTCGATCAGCTTGGGTTCTCCCTTGCGCACTCGGCGCCGTTCAGGCCAGCATCAGTTTCGGCGGTTGGATAAAGGCCCAGGGAATGTGAGAGGCTTCGGCCTCTGTTATAGCCCTGGGTGTAATGCAGCCTGCTGGGACTGAGGACCGCGCTTCGGCTAGGATGCTGGCGTAATGGTTGTAAGCGACCCGTCTTGAAACACGGACCAAGGAGTTGACGACTAATGCGAGTGTTTGGGTGTTAAACCCATACGCGTAATGAAAGTGAACGGAGGTGAGAGTCCTTAAGGATGCATCATCGACCGATCCTGATGTCTTCGGATGGATTTGAGTAAGAGCATTATTCGTCTGACCCGAAAGATGGTGAACTATGCCTGAATAGGGTGAAGCCAGAGGAAACTCTGGTGGAGGCTCGCAGAGGTTCTGACGTGCAAATCGATCTTCAAATTTGGGTATAGGGGCGAAAGACTAATCGAACCACCCTTT-GTATACAAAA-ACTTGTTGCTTTGGCAGGCCTGCCTGCCAGAGGAT-ATAAACCCTAGAATCAT-TGCTGTCTGAGT-ATTAT-CTAATAGTT-AAAACTTTCAACAACGGATCTCTTGGTTTTGGCATCGATGAAGAACGCAGCGAAATGCGATAAGTAATGTGAATTGCAGAATTCAGTGAATCATCGAATCTTTGAACGCACATTGCGCCTCCTGGTATTCCGGGAGGCATGCCTGTTTGAGCGTCATTACAACCCTCACGCTTAGCG-TGGTATTGGGCTCGCCC-GCCTG--GGCCTGCCTCAAAATCAGTGGCGGCG-ACATCGAACCCCTAAGCGTAGTA---ATACTCGCAGCTT-CTGGGCGC--CGGTGGTAGCTTGCTAAC-AACCCCCAATTTTT--AATTGTTGACCTCAGATCAGGTAGGGATACCCGCTGAACTTAAGCATATCACGGCGACAGCACTTGGGAG-TTGCCACCCGGACTACGTCCTAAGAATTTCTGGATATAATACTGAAATATGACAATTTTATATCAGACAAGTCTTGACCAAATTACGTGCCAGCAGTCGCGGTAATACGTAGAAGACGAGTGTTAGTCATCTTTAATAGGTTTAAAGGGTACCTAGACGGC-ATTATTAACCCTAAAC--GGAAATAGTTT-TGCTAGAGTTTTATATGAGAAGGGGAGTATTTACGGAGTAGAGATGAAATTCTTTGATACCTTAAGGACTGGCAAGGGCGAAAGCGGCCTTCTATGTAAAAACTGACGTTGAGGGACGGAGGCTTAGATAGCGAACAGGATTAGATACCCTAGTAGTCTTTGCAGAGAATTATGAATGCCATAGATTAGAT-TTTTCTTCTGGTTTATAAATGAAAGTGTAAGCATTCCACCTCATGAGTAATGTGGCAACGCAGGAACTGAAATCATTAGACCGTTTCTGAGAACAGTAGTGAAGTATGTTATTTAATTCGATGGCCCTCGAAAAACCTTACCACAACTTGAAT-TAACATAAATTGCATTTTTTTTTTATTTTTGTTTCGCAAGGCCGTGCTTTCTTGCGCAAAATGAAAAAAAAAAACGATCTTATTTTTTTA-TTTTCGTCTCGCCTTTT-GCCC-TCTGAT-ACATGTCGTGCCTGCCTTAA
>Hypoderma_berberidis_Hou_892
GCCTCAGTAACGGCGAGTGAAGCGGCAACAGCTCAAATTTGAAAGCTGGCTCTTT--CAGGGTCCGCGTTGTAATTTGTAGAGGATGCTTCGGGTGCGGCGCTGGTCTAAGTTCTTTGGAACAAGACGTCATGGAGGGTGAGAATCCCGTATGTGACTGGTTGCCTGTGCCTATGTGAAGCTCCTTCGACGAGTCGAGTTGTTTGGGAATGCAGCTCTAAATGGGTGGTGTACTTCATCTAAAGCTAAATATTGGGTCTAGACCGATAGCGCACAAGTAGAGTGATCGAAAGATGAAAAGCACTTTGGAAAGAGAGTTAAACAGTACGTGAAATTGTTGAAAGGGAAGCGCTTGCAATCAGACTTGCGCTGCGTCGATCAGCCTGGGTTCTCCCTGGTGCACTCGGCGCAGCTCAGGCCAGCATCAGTTTTGGCGGCTGGATAAAGGCCTAGGGAACGTGGGTCGCCTCGGCGACCGTTATAGCCCTAGGTGCAATGCAGCCTGCCGGGACTGAGGACCGCGCTTCGGCTAGGATGCTGGCGTAATGGTTGTAAGCGACCCGTCTTGAAACACGGACCAAGGAGTCTAACATTTATGCGAGTGTTTGGGTGTCAAACCCATACGCGCAATGAAGGTGAACGGAGGTGAGAACCCTTAAGGGCGCATCATCGACCGATCCTGATGTCTTCGGATGGATTTGAGTAAGAGCATAACTGTTGGGACCCGAAAGATGGTGAACTATGCCTGAATAGGGTGAAGCCAGAGGAAACTCTGGTGGAGGCTCGCAGCGGTTCTGACGTGCAAATCGATCGTCAAATTTGGGTATAGGGGCGAAAGACTAATCGAAGCACCCTCT-GTATACCAAACTTC-GTTGCTTCGGC-CAGC-GCTGGCCAGAGGCCCCCGAACTCTTGAATGAT--GATGTCCGAGTCACAAGTAAAATATCTTAAAACTTTCAACAACGGATCTCTTGGTTAGACCATCGATGAAGAACGCAGCGAAATGCGATAAGTAATGTGAATTGCAGAATTCAGTGAATCATCGAATCTTTGAACGCACATTGCGCTCCCTGGTATTCCGGGGAGCATGCCTGTTCGAGCGTCATTACAACCCTCACGCTCCGCG-TGGTATTGGGC-TGGCCCAGCAG--GGCCGGCCTCAAAGTCAGTGGCGGCT-CCGTGCGACCCCTAAGCGTAGTAGAACTTCACATCGCT-TCTGGC-GGCCGGGCGGCGGCTTGCTAAGCAACCCCCTCACTTTTTAAAGGTTGACCTCGGATCAGGTAGGGATACCCGCTGAACTTAAGCATATCATGTATAGTCCTCTTATGAGGACATAACACCAACTATGTTGGATAAAATTCTAGATAGAACACTGAT-TGTGACAATTTTCTATCTAC-TTGTCTTGACCAAATTACGTGCCAGCAGTCGCGGTAATACGTAAAAGACTAGTGTTATCCATCTTTAATAGGTTTAAAGGGTACCTAGACGGC-ATTATTAACCTTAAATACGGATATAATATTAGCTAGAGTTTGATAAGAGAAGGCGAGTATTTACGGAGTAGAGATGAAATTCTTTGATACCTTAAGGACTGGCAATGGCGAAAGCGACCTTTTATGTAAAAACTGACGTTGAGGGACGGAGGCTTGGATAGCGAACAGGATTAGATACCCTAGTAGTCTTTGCAGAGAATGATGAATGCCATAGATTAGAT-AT-T--TTTAGTTTATAAATGAAAGTGTAAGCATTCCACCTCAAGAGTAATGTGGCAACGCAGGAACTGAAATCATTAGACCGTTTCTGAGAACAGTAGTGAAGTATGTTATTTAATTCGGTGATCCTCGAAAAACCTTACCACAGCTTGAATGATATCAGCGTTGCACGGTTGTCTTCAGCTAATGTCGTGAGATTTTGGTTAGTTCCATAAAATTAGCGTAAACCCCGGCTTTATTTTT---AAAATATTATCATAAAGCAGTTC-ATCACT-ATATTGAATA--CATGATAA
>Hypoderma_berberidis_Hou_942
GCCTCAGTAACGGCGAGTGAAGCGGCAACAGCTCAAATTTGAAAGCTGGCTCTTT--CAGGGCCCGCGTTGTAATTTGTAGAGGATGCTTCGGGTGCGGCGCTGGTCTAAGTTCTTTGGAACAAGACGTCATAGAGGGTGAGAATCCCGTATGTGACTGGTTGCCTGTGCCTATGTGAAGCTCCTTCGACGAGTCGAGTTGTTTGGGAATGCAGCTCTAAATGGGTGGTGTACTTCATCTAAAGCTAAATATTGGGTCTAGACCGATAGCGCACAAGTAGAGTGATCGAAAGATGAAAAGCACTTTGGAAAGAGAGTTAAACAGTACGTGAAATTGTTGAAAGGGAAGCGCTTGCAATCAGACTTGCGCTGCGTCGATCAACCTGGGTTCTCCCTGGTGCACTCGGCGCAGCTCAGGCCAGCATCAGTTTTGGCGGCTGGATAAAGGCCTAGGGAACGTGGGTCGCCTCGGCGACCGTTATAGCCCTAGGTGCAATGCAGCCTGCTGGGACTGAGGACCGCGCTTCGGCTAGGATGCTGGCGTAATGGTTGTAAGCGACCCGTCTTGAAACACGGACCAAGGAGTCTAACATTTATGCGAGTGTTTGGGTGTTAAACCCATACGCGCAATGAAGGTGAACGGAGGTGAGAACCCTTAAGGGTGCATCATCGACCGATCCTGATGTCTTCGGATGGATTTGAGTAAGAGCATAACTGTTGGGACCCGAAAGATGGTGAACTATGCCTGAATAGGGTGAAGCCAGAGGAAACTCTGGTGGAGGCTCGCAGCGGTTCTGACGTGCAAATCGATCGTCAAATTTGGGTATAGGGGCGAAAGACTAATCGAACC----------------------------------------CTCGGCCAGAGGCCCCCAAACTCTTGAATTAT--GATGTCTGAGTACTAAGTTAAATATTTTAAAACTTTCAACAACGGATCTCTTGGTTAGACCATCGATGAAGAACGCAGCGAAATGCGATAAGTAATGTGAATTGCAGAATTCAGTGAATCATCGAATCTTTGAACGCACATTGCGCTCCCTGGCATTCCGGGGAGCATGCCTGTTCGAGCGTCATTACAACCCTCACGCTCCGCG-TGGTGTTGGGC-TGGCCCAGCAG--GGCCGGCCTCAAAATCAGTGGCGGCT-CCGTGCGACCCCTAAGCGTAGTAAAACTTCACATCGCT-TCTGGT-GGCCGGGCGGCAGCTTGCTAAGCA-CCCCCACAATTTTTAAAGGTTGACCTCGGATCAGGTAGGGATACCCGCTGAACTTAAGCATATCATGTATAGTCCTCTTATGAGGACATAACACCAACTACGTTGGATAAAATTCTAGATAGAACACTGAT-TGTGACAATTTTCTATCTAC-TTGTCTTGACCAAATTACGTGCCAGCAGTCGCGGTAATACGTAAAAGACTAGTGTTATCCATCTTTAATAGGTTTAAAGGGTACCTAGACGGC-ATTATTAACCTTAAATACGGATATAATTTTTGCTAGAGTTTGATAAGAGAAGGCGAGTATTTACGGAGTAGAGATGAAATTCTTTGATACCTTAAGGACTGGCAATGGCGAAAGCGACCTTTTATGTAAAAACTGACGTTGAGGGACGGAGGCTTGGATAGCGAACAGGATTAGATACCCTAGTAGTCTTTGCAGAGAATGATGAATGCCATAGATTAGAT-AT-T--TTTAGTTTATAAATGAAAGTGCAAGCATTCCACCTCAAGAGTAATGTGGCAACGCAGGAACTGAAATCATTAGACCGTTTCTGAGAACAGTAGTGAAGTATGTTATTTAATTCGGTGATCCTCGAAAAACCTTACCACAGCTTGAATGATATCAGCGTTGCACGGTTGTCTTCAGCTAATGTCGTGAGATTTTGGTTAGTTCCATAAAATTAGCGTAAACCCCGGCTTTATTTTT---AAAATATTATCATAAAGCAGTTC-ATCACT-ATATTGAATA--CATGATAA
>Hypoderma_campanulatum_ICMP_17383
GCCTCAGTAACGGCGAGTGAAGCGGCAACAGCTCAAATTTGAAAGCTGGCTCCTT--CGGGGCCCGCGTTGTAATTTGTAGAGGATGTTTCGGGCGCGGCGCCGGTCTAAGTTCTTTGGAACAAGACGTCATAGAGGGTGAGAATCCCGTATGTGACTGGTGGCCTGTGCCCTTGTGAAACTCCTTCGACGAGTCGAGTTGTTTGGGAATGCAGCTCAAAATGGGAGGTGTATTTCTTCTAAAGCTAAATATTGGCCAGAGACCGATAGCGCACAAGTAGAGTGATCGAAAGATGAAAAGCACTTTGGAAAGAGAGTTAAACAGTACGTGAAATTGTTGAAAGGGAAGCGCTTGCAATCAGACTTGCGCGGCGTCGATCAGCCTGGGTTCTCCCTGGTGTACTCGGCGCCGCTCAGGCCAGCATCAGTTTCGGCGGTGGGATAAAGGCCTGGGGAACGTGAGTCGCCTCGGCGACTGTTATAGCCCTAGGTGCCATGCCGCCTGCCGGGACTGAGGACCGCGCTTCGGCTAGGATGCTGGCGTAATGGTTGTAAGCGACCCGTCTTGAAACACGGACCAAGGAGTCTAACATTTATGCGAGTGTTTGGGTGTTAAACCCATACGCGGAATGAAAGTGAACGGAGGTGAGAACCCTTAAGGGTGCATCATCGACCGATCCTGATGTCTTCGGATGGATTTGAGTAAGAGCATAGCTGTTGGGACCCGAAAGATGGTGAACTATGCCTGAATAGGGTGAAGCCAGGGGAAACCCTGGTGGAGGCTCGCAGAGGTTCTGACGTGCAAATCGATCTTCAAATTTGGGTATAGGGGCGAAAGACTAATCGAACC------------------------------------------------------------------------------------------------------------------------------------------------------------------------------------------------------------------------------------------------------------------------------------------------------------------------------------------------------------------------------------------------------------------------------------------------------------------------------------TGTATAGTCCTCTTATGAGGGCATAACACCAACTACGTTGGATAAAATTCTAGATAGAATACAGAT-AATGACTATTTTCTATCTAT-ATGTCTTGACCAAATTACGTGCCAGCAGTCGCGGTAATACGTAGAAGACTAGTGTTATTCATCTTTAATAGGTTTAAAGGGTACCTAGACGGT-ATTATTAACCCAAAACAGGGAAATATTTTTA-CTAGAGTTTGATATAAGAAGA-GAGTATTTAGGGTGGAGAGTTGAAATTCAGTGATACCCATAGGACTGGTAATAGCGAAAGCACTCTTTTATGTAATAACTGACGTTAAGGGACGAAGGCTTGGGGCGCGAACAGGATTAGATACCCTAGTAGTCCATGCAGATAATTATGAATGTCATAGACTAGAT-ATAT--TTTAGTTTATAAATGAAAGTGTAAGCATTCCACCTCAAGAGTACTGTGGCAACGCTGGAACTGAAATCATTAGACCGTTTCTGAGAACAGTAGTGAAGTATGTTATATAATTCGATAGTCCTCGTAAAACCTTACCACAACTTGAATTGTGTCCGTGTTGCACGGTTGTCTTCAGCTAATGTCGTGAGATTTTGGTTAGTTCCATAAAATTAGCGTAAACCCCGGTTTTATTTTTTAATTATTATAATGATAAAGCAGTTC-GTCATC-ATATC-GACA--TGTGATAA
>Hypoderma_carinatum_ICMP_18322
GCCTCAGTAACGGCGAGTGAAGCGGCAACAGCTCAAATTTGAAAGCTGGCTCCTT--CGGGGCCCGCGTTGTAATTTGTAGAGGATGTTTCGGGCGCGGCGCCGGTCTAAGTTCTTTGGAACAAGACGTCATAGAGGGTGAGAATCCCGTATGTGACTGGTTGCCTGTGCCCATGTGAAACTCCTTCGACGAGTCGAGTTGTTTGGGAATGCAGCTCAAAATGGGAGGTGTATTTCTTCTAAAGCTAAATATTGGCCAGAGACCGATAGCGCACAAGTAGAGTGATCGAAAGATGAAAAGCACTTTGGAAAGAGAGTTAAACAGTACGTGAAATTGTTGAAAGGGAAGCGCTTGCAATCAGACTTGCGCGGCGTCGATCAGCCCGGGTTCTCCCTGGTGTACTCGGCGCCGCTCAGGCCAGCATCAGTTTCGGCGGTGGGATAAAGGCCTGGGGAACGTGAGTTGCTTCGGCGACTGTTATAGCCCTAGGTGCAATGCCGCCTGCCGGGACTGAGGACCGCGCTTCGGCTAGGATGCTGGCGTAATGGTTGTAAGCGACCCGTCTTGAAACACGGACCAAGGAGTCTAACATTTATGCGAGTGTTTGGGTGTCAAACCCATACGCGCAATGAAAGTGAACGGAGGTGAGAACCCTTAAGGGTGCATCATCGACCGATCCTGAAGTCTTCGGATGGATTTGAGTAAGAGCATAAACGTTGGGACCCGAAAGGTTGGGAACTATGCCTGAATAGGGTGAAGCCAGGGGAAACCCTGGTGGAGGCTCGCAGAGGTTCTGACGTGCAAATCGATCTTCAAATTTGGGTATAGGGGCGAAAGACTAATCGAACC------------------------------------------------------------------------------------------------------------------------------------------------------------------------------------------------------------------------------------------------------------------------------------------------------------------------------------------------------------------------------------------------------------------------------------------------------------------------------------TGTATTGTCCTTTTATTAGGGCATAAAACCAGCTACGTTGGATAAAATTCTAGATAGAATACTGAT-TATGACTATTTTCTATCTAT-ATGTCTTGACCAAATTACGTGCCAGCAGTCGCGGTAATACGTAGAAGACTAGTGTTATTCATCTTTAATAGGTTTAAAGGGTACCTAGACGGT-ATTATTAACCCAAAACAGGGAAATATTTTTA-CTAGAGTTTGATATAAGAAGG-GAGTATTTTGGGAGTAGAGTTAAAATTCTTTGATACCCATAGGACTGGTAATGGCGAAAGCACTCTTTTATGTAATAACTGACGTTAAGGGACGAAGGCTTGGGGCGCGAACAGGATTAGAGACCCTAGTAGTCCATGCAGATAATTATGAATGTCATAGACTAGAT-ATAT--TTTAGTTTATAAATGAAAGTGTAAGCATTCCACCTCAAGAGTACTGTGGCAACGCTGGAACTGAAATCATTAGACCGTTTCTGAGAACAGTAGTGAAGTATGTTATATAATTCGATAGTCCTCGTAAAACCTTACCACAACTTGAATTGTGTTCGTGTTGCACGGTTGTCTTCAGCTAATGTCGTGAGATTATGGTTAGATCCATAAAATTAGCGTAAACCCCGGTTTTATTTTTTAATTATTATTATGATAAAGCAGTACAGTCATT-ATAAC-GATA--TGTGATAA
>Hypoderma_commune_UPS_2006_451
GCCTCAGTAACGGCGAGTGAAGCGGCAACAGCTCAAATTTGAAAGCTGGCTCCTT--CGGGGCCCGCGTTGTAATTTGTAGAGGATGTTTCGGGCGCGGTGCCGGTCTAAGTTCTTTGGAACAAGACGTCATAGAGGGTGAGAATCCCGTATGTGACTGGTTGCCTGTGCCCATGTGAAACTCCTTCGACGAGTCGAGTAGTTTGGGAATGCTGCTCAAAATGGGAGGTGTATTTCTTCTAAAGCTAAATATTGGCCAGAGACCGATAGCGCACAAGTAGAGTGATCGAAAGATGAAAAGCACTTTGGAAAGAGAGTTAAACAGTACGTGAAATTGTTGAAAGGGAAGCGCTTGCAATCAGACTTGCGCGGCGTCGATCAGCCTGGGTTCTCCCTGGTGTACTCGGCGCCGCTCAGGCCAGCATCAGTTTCGGCGGTGGGATAAAGGCTCAGGGAACGTGAGTTGCTTCGGTGACTGTTATAGCCCTGGGTGCAATGCCGCCTGCCGGGACTGAGGACCGCGCTTCGGCTAGGATGCTGGCGTAATGGTTGTAAGCGACCCGTCTTGAAACACGGACCAAGGAGTCTAACATCTATGCGAGTGTTTGGGTGTCAAACCCATACGCGTAATGAAAGTGAACGGAGGTGAGAACCCTTAAGGGTGCATCATCGACCGATCCTGATGTCTTCGGATGGATTTGAGTAAGAGCATAGCTGTTGGGACCCGAAAGATGGTGAACTATGCCTGAATAGGGTGAAGCCAGGGGAAACCCTGGTGGAGGCTCGCAGCGGTTCTGACGTGCAAATCGATCGTCAAATTTGGGTATAGGGGCGAAAGACTAATCGAACC------------------------------------------------------------------------------------------------------------------------------------------------------------------------------ATTGCAGAATTCAGTGAATCATCGAATCTTTGAACGCACATTGCGCCCTCTGGTATTCCGGGGGGCATGCCTGTTCGAGCGTCATTACAACCCTCAAGCCTGGCT-TGGTGTTGGGCTCGCCCCCAGTG--GGCCTGCCTCAAAATCAGTGGCGGCT-CCGTCCGGTCTC-AAGCGCAGTA---ATGCTCGTCGCTTGTTGGTCCT--GGGCGGCGGCCTGCCAGC-AACCCCCAATTCTA--TATTGTTGACCTCGGATCAGGTAGGGATACCCGCTGAACTTAAGCATATCATGTATAATCCTCTTATGAGGACATAACACCAACTACGTTGGATAAAATTCTAGATAGAATACTGAT-TATGACTATTTTCTATCTAT-ATGTCTTGACCAAATTACGTGCCAGCAGTCGCGGTAATACGTAGAAGACTAGTGTTATTCATCTTTAATAGGTTTAAAGGGTACCTAGACGGT-ATTATTAGCCCAAAACAGGGAATTTTTTT-TACTAGAGTTTGATGTAAGAAGG-GAGAATTCAGGGAGTAGAGTTGAAATTCTTTGATACCCTGAGGACTGGTAATGGCGAAAGCACCCTCCTATGTAATAACTGACGTTAAGGGACGAAGGCATGGGGAGCGAACAGGATTAGATACCCTAGTAGTCCGTGCAGATAATTATGAGTGCCATAGACTAGAT-ATAT--TTTAGTTTATAAATGAAAGTGTAAGCATTCCACCTCAAGAGTACTGTGGCAACGCTGGAACTGAAATCATTAGACCGTTTCTGAGAACAGTAGTGAAGTATGTTATATAATTCGATAGTCCTCGTAAAACCTTACCACAACTTGAATTGTGTCCGTGTTGCACGGTTGTCTTCAGCTAATGTCGTGAGATTTTGGTTAGTTCCATAAAATTAGCGTAAACCCCGGTTTTATTTTT---TAATTATTATAATAAAGCAGTTCGTCAACT-ATATCCGATA--TATGATAA
>Hypoderma_cordylines_ICMP_17344
GCCTCAGTAACGGCGAGTGAAGCGGCAACAGCTCAAATTTGAAAGCTGGCTCCTT--CGGGGCCCGCATTGTAATTTGCAGAGGATGTTTCGGGCGCGGTGCCGGTCTAAGTTCTTTGGAACAAGACGTCATAGAGGGTGAGAATCCCGTATGTGACTGGTCGCCTGTGCCTATGTGAAACTCCTTCGACGAGTCGAGTAGTTTGGGAATGCTGCTCAAAATGGGAGGTGTATTTCTTCTAAAGCTAAATATTGGCCAGAGACCGATAGCGCACAAGTAGAGTGATCGAAAGATGAAAAGCACTTTGGAAAGAGAGTTAAACAGTACGTGAAATTGTTGAAAGGGAAGCGCTTGCAATCAGACTTGCGCGGCGTCGATCAACCTGGGTTCTCCCTGGTGTACTCGGCGCCGCTCAGGCCAGCATCAGTTTCGGCGGTGGGATAAAGGCTCAGGGAACGTGAGTTGCTTCGGTGACTGTTATAGCCCTGGGTGCAATGCCGCCTGCCGGGACTGAGGACCGCGCTTCGGCTAGGATGCTGGCGTAATGGTTGTAAGCGACCCGTCTTGAAACACGGACCAAGGAGTCTAACATCTATGCGAGTGTTTGGGTGTCAAACCCATACGCGTAATGAAAGTGAACGGAGGTGAGAACCCTTAAGGGTGCATCATCGACCGATCCTGATGTCTTCGGATGGATTTGAGTAAGAGCATAGCTGTTGGGACCCGAAAGATGGTGAACTATGCCTGAATAGGGTGAAGCCAGGGGAAACCCTGGTGGAGGCTCGCAGCGGTTCTGACGTGCAAATCGATCGTCAAATTTGGGTATAGGGGCGAAAGACTAATCGAACCACCCTTT-GTATACCAAATATCAGTTGCTTTGGCTGGCCCGCCGGCCAGAGGAA-ATCAACCCTTGAATCTT-TGCTGTCTGAGT-ACTATATTAATAGTT-AAAACTTTCAACAACGGATCTCTTGGTTCTGGCATCGATGAAGAACGCAGCGAAATGCGATAAGTAATGTGAATTGCAGAATTCAGTGAATCATCGAATCTTTGAACGCACATTGCGCCCTCTGGTATTCCGGGGGGCATGCCTGTTCGAGCGTCATTACAACCCTCAAGCCTAGCT-TGGTGTTGGGCTCGCCCCCAGTG--GGCCTGCCTCAAAATCAGTGGCGGCT-CCGTCCGGTCTC-AAGCGCAGTA---ATGCTCGTCGCTTGTTGGTCCC--GGGCGGCGGCCTGCCAAC-AACCCCCAATTTTA--CATTGTTGACCTCGGATCAGGTAGGGATACCCGCTGAACTTAAGCATATCATGTATAATCCTCTTATGAGGACATAACACCAACTACGTTGGATAAAATTCTAGATAGAATACTGAT-TATGACTATTTTCTATCTAT-ATGTCTTGACCAAATTACGTGCCAGCAGTCGCGGTAATACGTAGAAGACTAGTGTTATTCATCTTTAATAGGTTTAAAGGGTACCTAGACGGT-ATTATTAGCCCAAAACAGGGAATTTTTTT-TACTAGAGTTTGATGTAAGAAGG-GAGAATTCAGGGAGTAGAGTTGAAATTCTTTGATACCCTGAGGACTGGTAATGGCGAAAGCACCCTCCTATGTAATAACTGACGTTAAGGGACGAAGGCATGGGGAGCGAACAGGATTAGATACCCTAGTAGTCCGTGCAGATAATTATGAGTGCCATAGACTAGAT-ATAT--TTTAGTTTATAAATGAAAGTGTAAGCATTCCACCTCAAGAGTACTGTGGCAACGCTGGAACTGAAATCATTAGACCGTTTCTGAGAACAGTAGTGAAGTATGTTATATAATTCGATAGTCCTCGTAAAACCTTACCACAACTTGAATTGTGTCCGTGTTGCACGGTTGTCTTCAGCTAATGTCGTGAGATTTTGGTTAGTTCCATAAAATTAGCGTAAACCCCGGTTTTATTTTT---TAATTATTATAATAAAGCAGTTCGTCAACT-ATATCCGATA--TATGATAA
>Hypoderma_cordylines_ICMP_17396
GCCTCAGTAACGGCGAGTGAAGCGGCAACAGCTCAAATTTGAAAGCTGGCCCCTT--CGGGGCCCGCATTGTAATTTGCAGAGGATGTTTCGGGCGCGGTGCCGGTCTAAGTTCTTTGGAACAAGACGTCATAGAGGGTGAGAATCCCGTATGTGACTGGTCGCCTGTGCCCATGTGAAACTCCTTCGACGAGTCGAGTAGTTTGGGAATGCTGCTCAAAATGGGAGGTGTATTTCTTCTAAAGCTAAATATTGGCCAGAGACCGATAGCGCACAAGTAGAGTGATCGAAAGATGAAAAGCACTTTGGAAAGAGAGTTAAACAGTACGTGAAATTGTTGAAAGGGAAGCGCTTGCAATCAGACTTGCGCGGCGTCGATCAACCTGGGTTCTCCCTGGTGTACTCGGCGCCGCTCAGGCCAGCATCAGTTTCGGCGGTGGGATAAAGGCTCAGGGAACGTGAGTTGCTTCGGTGACTGTTATAGCCCTGGGTGCAATGCCGCCTGCCGGGACTGAGGACCGCGCTTCGGCTAGGATGCTGGCGTAATGGTTGTAAGCGACCCGTCTTGAAACACGGACCAAGGAGTCTAACATCTATGCGAGTGTTTGGGTGTCAAACCCATACGCGTAATGAAAGTGAACGGAGGTGAGAACCCTTAAGGGTGCATCATCGACCGATCCTGATGTCTTCGGATGGATTTGAGTAAGAGCATAGCTGTTGGGACCCGAAAGATGGTGAACTATGCCTGAATAGGGTGAAGCCAGGGGAAACCCTGGTGGAGGCTCGCAGCGGTTCTGACGTGCAAATCGATCGTCAAATTTGGGTATAGGGGCGAAAGACTAATCGAACC------------------------------------------------------------------------------------------------------------------------------------------------------------------------------------------------------------------------------------------------------------------------------------------------------------------------------------------------------------------------------------------------------------------------------------------------------------------------------------TGTATAATCCTCTTATGAGGACATAACACCAACTACGTTGGATAAAATTCTAGATAGAATACTGAT-TATGACTATTTTCTATCTAT-ATGTCTTGACCAAATTACGTGCCAGCAGTCGCGGTAATACGTAGAAGACTAGTGTTATTCATCTTTAATAGGTTTAAAGGGTACCTAGACGGT-ATTATTAGCCCAAAACAGGGAATTTTTTT-TACTAGAGTTTGATGTAAGAAGG-GAGAATTCAGGGAGTAGAGTTGAAATTCTTTGATACCCTGAGGACTGGTAATGGCGAAAGCACCCTCCTATGTAATAACTGACGTTAAGGGACGAAGGCATGGGGAGCGAACAGGATTAGATACCCTAGTAGTCCGTGCAGATAATTATGAGTGCCATAGACTAGAT-ATAT--TTTAGTTTATAAATGAAAGTGTAAGCATTCCACCTCAAGAGTACTGTGGCAACGCTGGAACTGAAATCATTAGACCGTTTCTGAGAACAGTAGTGAAGTATGTTATATAATTCGATAGTCCTCGTAAAACCTTACCACAACTTGAATTGTGTCCGTGTTGCACGGTTGTCTTCAGCTAATGTCGTGAGATTTTGGTTAGTTCCATAAAATTAGCGTAAACCCCGGTTTTATTTTT---TAATTATTATAATAAAGCAGTTCGTCAACT-ATATCCGATA--TATGATAA
>Hypoderma_hederae_UPS_421
GCCTCAGTAACGGCGAGTGAAGCGGCAACAGCTCAAATTTGAAAGCTGGCTCCTT--CGGGGCCCGCGTTGTAATTTGTAGAGGATGTTTCGGGCGCGGTGCCGGTCTAAGTTCTTTGGAACAAGACGTCATAGAGGGTGAGAATCCCGTATGTGACTGGTTGCCTGTGCCCATGTGAAACTCCTTCGACGAGTCGAGTAGTTTGGGAATGCTGCTCAAAATGGGAGGTGTATTTCTTCTAAAGCTAAATATTGGCCAGAGACCGATAGCGCACAAGTAGAGTGATCGAAAGATGAAAAGCACTTTGGAAAGAGAGTTAAACAGTACGTGAAATTGTTGAAAGGGAAGCGCTTGCAATCAGACTTGCGCGGCGTCGATCAACCTGGGTTCTCCCTGGTGTACTCGGCGCCGCTCAGGCCAGCATCAGTTTCGGCGGTGGGATAAAGGCTCAGGGAACGTGAGTTGCTTCGGTGACTGTTATAGCCCTGGGTGCAATGCCGCCTGCCGGGACTGAGGACCGCGCTTCGGCTAGGATGCTGGCGTAATGGTTGTAAGCGACCCGTCTTGAAACACGGACCAAGGAGTCTAACATCTATGCGAGTGTTTGGGTGTCAAACCCATACGCGTAATGAAAGTGAACGGAGGTGAGAACCCTTAAGGGTGCATCATCGACCGATCCTGATGTCTTCGGATGGATTTGAGTAAGAGCATAGCTGTTGGGACCCGAAAGATGGTGAACTATGCCTGAATAGGGTGAAGCCAGGGGAAACCCTGGTGGAGGCTCGCAGCGGTTCTGACGTGCAAATCGATCGTCAAATTTGGGTATAGGGGCGAAAGACTAATCGAACC------------------------------------------------------------------------------------------------------------------------------------------------------------------------------ATTGCAGAATTCAGTGAATCATCGAATCTTTGAACGCACATTGCGCCCTCTGGTATTCCGGGGGGCATGCCTGTTCGAGCGTCATTACAACCCTCAAGCCTGGCT-TGGTGTTGGGCTCGCCCCCAGTG--GGCCTGCCTCAAAATCAGTGGCGGCT-CCGTCCGGTCTC-AAGCGCAGTA---ATACTCGTCGCTTGTTGGTCCT--GGGCGGCGGCCTGCCAGC-AACCCCCAATTTTA--CATTGTTGACCTCGGATCAGGTAGGGATACCCGCTGAACTTAAGCATATCATGTAAAATCCTCTTATGAGGACATAGCACCAGCTACGTTGGATAAAATTCTAGATAGAATACTGAT-TATGACTATTTTCTATCTAT-ATGTCTTGACCAAATTACGTGCCAGCAGTCGCGGTAATACGTAGAAGACTAGTGTTATTCATCTTTAATAGGTTTAAAGGGTACCTAGACGGT-ATTATTAGCCCAAAACAGGGAATTTTTTT-TACTAGAGTTTGATGTAAGAAGG-GAGAATTCAGGGAGTAGAGTTGAAATTCTTTGATACCCTGAGGACTGGTAATGGCGAAAGCACCCTCCTATGTAATAACTGACGTTAAGGGACGAAGGCATGGGGAGCGAACAGGATTAGATACCCTAGTAGTCCGTGCAGATAATTATGAGTGCCATAGACTAGAT-ATAT--TTTAGTTTATAAATGAAAGTGTAAGCATTCCACCTCAAGAGTACTGTGGCAACGCTGGAACTGAAATCATTAGACCGTTTCTGAGAACAGTAGTGAAGTATGTTATATAATTCGATAGTCCTCGTAAAACCTTACCACAACTTGAATTGTGTCCGTGTTGCACGGTTGTCTTCAGCTAATGTCGTGAGATTTTGGTTAGTTCCATAAAATTAGCGTAAACCCCGGTTTTATTTTT---TAATTATTATAATAGAGCAGTTCGTCAACT-ATATCCGATA--TATGATAA
>Hypoderma_liliense_ICMP_18323
GCCTCAGTAACGGCGAGTGAAGCGGCAGCAGCTCAAATTTGAAAGCCGGCCCTTTG-CGGGGCCCGCGTTGTAATTTGCAGAGGGTGTTTCGGGCGCGGCGCCGGTCTAAGTTCTTTGGAACGAGACATCACAGAGGGTGAGAATCCCGTATGTGACTGGTGGCCTGTGCCCATGTGAAACTCTTTCGACGAGTCGAGTTGTTTGGGAATGCAGCTCAAAATGGGAGGTGTATTTCTTCTAAAGCTAAATATTGGCCAGAGACCGATAGCGCACAAGTAGAGTGATCGAAAGATGAAAAGCACTTTGGATAGAGAGTTAAACAGCACGTGAAATTGTTGAAAGGGAAGCGCTTGCAATCAGACTTGCGCGGCGCCGATCAGCCCGGGTTCTCCCGGGCGCACTCGGCGCCGCTCAGGCCAGCATCGGCTCCGGCGGTGGGATAAAGACCCGAGGAACGTGAGCCGCTTCGGCGACTGTTATAGCCTCGGGTGCCATGCCACCTGCCGGGGCCGAGGACCGCGCTTCGGCTAGGATGCTGGCGTAATGGTTGTAAGCGACCCGTCTTGAAACACGGACCAAGGAGTCTAACATCTATGCGAGTGTTTGGGTGTCAAACCCATGCGCGTAATGAAAGTGAACGGAGGTGAGAACCCTGAAGGGTGCATCATCGACCGATCCTGATGTCTTCGGATGGATTTGAGTAAGAGCATAGCTGTTGGGACCCGAAAGATGGTGAACTATGCCTGAATAGGGTGAAGCCAGGGGAAACCCTGGTGGAAGCTCGCAGAGGTTCTGACGTGCAAATCGATCTTCAAATTTGGGTATAGGGGCGAAAGACTAATCGAACCACCCTTT-GTATACCAAACTTCAGTTGCTTTGGCTGGCCCGCCGGCCGGAGGATCGCAA-CCCTTGAATTCA-TGCTGTCTGAGC-ACTATGT-AATAGTT-AAAACTTTCAACAACGGATCTCTTGGTTCTGGCATCGATGAAGAACGCAGCGAAATGCGATAAGTAATGTGAATTGCAGAATTCAGTGAATCATCGAATCTTTGAACGCACATTGCGGCCCCTGGTATTCTGGGGGCCATGCCTGTTCGAGCGTCATTACAACCCTCAAGCTCCGGCTTGGTCTTGGGCT-GGGCCGTCACGCGGCCCGCCTTAAAATCAGCGGCGGCT-CTGTCCGGTCCCCAAGCGCAGTG---ATCTTCGTCGCTTGTTGGCCCG---GGCGGTGGCCTGCTAACAGCCCCCAATTTTAC---AAGGTTGACCTCGGATCAGGTAGGGATACCCGCTGAACTTAAGCATATCA--------------TTGAGGACATA---CCAACTACGTTATATAAAGTTCTAGATAGAATACTGAT-TATGACTATTTACTATCTAT-ATGTCTTGACCAAATTACGTGCCAGCAGTCGCGGTAATACGTAGAAGACTAGTGTTATTCATCTTTAATAGGTTTAAAGGGTACCTAGACGGT-ATTATTAACCCAAAATAGGGAAATAATTT-TACTAGAGTTTGATATAAGAAGG-GAGTATTTAGGGAGTAGAGTTAAAATTCTTTGATACCTTGAGGACTGATAATGGCGAAAGCACTCTACTATGTAATAACTGACGTTAAGGGACGAAGGCGTGGGGCGCAAACAGGATTAGAGACCCTAGTAGTCCATGCAGATAATCATGAATGCCATAGACTAGAT-ATAT--TTTAGTTTATAAATGAAAGTGTAAGCATTCCACCTCAAGAGTACTGTGGCAACGCTGGAACTGAAATCATTAGACCGTTTCTGAGAACAGTAGTGAAGTATGTTATATAATTCGATAGTCCTCGTAAAACCTTACCACAACTTGAATAGTGTCCGTGTTGCACGGTTGTCTTCAGCTAATGTCGTGAGATTGTGGTTAGTTCCATAAAATTAGCGTAAACCCCGGTTTTATTTTTAAATTATAATTATGATAAAGCAGTTCAGTCATT-ATATC-GACT--TGTGATAA
>Hypoderma_liliense_ICMP_18324
GCCTCAGTAACGGCGAGTGAAGCGGCAGCAGCTCAAATTTGAAAGCCGGCCCTTTG-CGGGGCCCGCGTTGTAATTTGCAGAGGGTGTTTCGGGCGCGGCGCCGGTCTAAGTTCTTTGGAACGAGACATCACAGAGGGTGAGAATCCCGTATGTGACTGGTGGCCTGTGCCCATGTGAAACTCTTTCGACGAGTCGAGTTGTTTGGGAATGCAGCTCAAAATGGGAGGTGTATTTCTTCTAAAGCTAAATATTGGCCAGAGACCGATAGCGCACAAGTAGAGTGATCGAAAGATGAAAAGCACTTTGGATAGAGAGTTAAACAGCACGTGAAATTGTTGAAAGGGAAGCGCTTGCAATCAGACTTGCGCGGCGCCGATCAGCCCGGGTTCTCCCGGGCGCACTCGGCGCCGCTCAGGCCAGCATCGGCTCCGGCGGTGGGATAAAGACCCGAGGAACGTGAGCCGCTTCGGCGACTGTTATAGCCTCGGGTGCCATGCCACCTGCCGGGGCCGAGGACCGCGCTTCGGCTAGGATGCTGGCGTAATGGTTGTAAGCGACCCGTCTTGAAACACGGACCAAGGAGTCTAACATCTATGCGAGTGTTTGGGTGTCAAACCCATGCGCGTAATGAAAGTGAACGGAGGTGAGAACCCTGAAGGGTGCATCATCGACCGATCCTGATGTCTTCGGATGGATTTGAGTAAGAGCATAGCTGTTGGGACCCGAAAGATGGTGAACTATGCCTGAATAGGGTGAAGCCAGGGGAAACCCTGGTGGAAGCTCGCAGAGGTTCTGACGTGCAAATCGATCTTCAAATTTGGGTATAGGGGCGAAAGACTAATCGAACC--------------------------------------------------------------------------------------------------------------------------------------------------------------------------------------------------------------------------------------------------------------------------------------------------------------------------------------------------------------------------------------------------------------------------------------------------------------------------------------------------TTGAGGACATA---CCAACTACGTTATATAAAGTTCTAGATAGAATACTGAT-TATGACTATTTACTATCTAT-ATGTCTTGACCAAATTACGTGCCAGCAGTCGCGGTAATACGTAGAAGACTAGTGTTATTCATCTTTAATAGGTTTAAAGGGTACCTAGACGGT-ATTATTAACCCAAAATAGGGAAATAATTT-TACTAGAGTTTGATATAAGAAGG-GAGTATTTAGGGAGTAGAGTTAAAATTCTTTGATACCTTGAGGACTGATAATGGCGAAAGCACTCTACTATGTAATAACTGACGTTAAGGGACGAAGGCGTGGGGCGCAAACAGGATTAGAGACCCTAGTAGTCCATGCAGATAATCATGAATGCCATAGACTAGAT-ATAT--TTTAGTTTATAAATGAAAGTGTAAGCATTCCACCTCAAGAGTACTGTGGCAACGCTGGAACTGAAATCATTAGACCGTTTCTGAGAACAGTAGTGAAGTATGTTATATAATTCGATAGTCCTCGTAAAACCTTACCACAACTTGAATAGTGTCCGTGTTGCACGGTTGTCTTCAGCTAATGTCGTGAGATTGTGGTTAGTTCCATAAAATTAGCGTAAACCCCGGTTTTATTTTTAAATTATAATTATGATAAAGCAGTTCAGTCATT-ATATC-GACT--TGTGATAA
>Hypoderma_minterii_275B
GCCTCAGTAACGGCGAGTGAAGCGGCAACAGCTCAAATTTGAAAGCTGGCTCCTT--TGGGGCCCGCGTTGTAATTTGTAGAGGATGTTTCGGGTGTGGCGCCGGTCTAAGTTCTTTGGAACAAGACGTCATGGAGGGTGAGAATCCCGTATGTGACTGGTTGCCTATGTCCATGTGAAGCTCCTTCGACGAGTCGAGTAGTTTGGGAATGCTGCTCAAAATGGGAGGTGTATTTCTTCTAAAGCTAAATATTGGCCAGAGACCGATAGCGCACAAGTAGAGTGATCGAAAGATGAAAAGCACTTTGGAAAGAGAGTTAAACAGTACGTGAAATTGTTGAAAGGGAAGCGCTTGCAATCAGACTTGCGCGGCGCCGATCAGCCTGGGTTCTCCCTGGTGTACTCGGCGCCGCTCAGGCCAGCATCGGTTTCGGCGGTGGGATAAAGGCCCAGGGAACGTGAGCCGCCTCGGCGACTGTTATAGCCCTGGGTGCAATGCCGCCTGCTGGGACCGAGGACCGCGCTTCGGCTAGGATGCTGGCGTAATGGTTGCAAGCGACCCGTCTTGAAACACGGACCAAGGAGTCTAACATCTATGCGAGTGTTTGGGTGTCAAACCCATACGCGGAATGAAAGTGAACGGAGGTGAGAACCCTCAAGGGTGCATCATCGACCGATCCTGATGTCTTCGGATGGATTTGAGTAAGAGCATAGCTGTTGGGACCCGAAAGATGGTGAACTATGCCTGAATAGGGTGAAGCCAGGGGAAACCCTGGTGGAGGCTCGCAGCGGTTCTGACGTGCAAATCGATCGTCAAATTTGGGTATAGGGGCGAAAGACTAATCGAACCGGACCTTTGCATACCAAACTTGTGTTGCTTTGGCCGGCCTGCCGGCCGGAGGTG-TTCAACCCTTGAATTAG-TGATGTCTGAGT-ATTATTGTAATAGTT-AAAACTTTCAACAACGGATCTCTTGGTTCTGGCATCGATGAAGAACGCAGCGAAATGCGATAAGTAATGTGAATTGCAGAATTCAGTGAATCATCGAATCTTTGAACGCACATTGCGCCCTCTGGTATTCCGGGGGGCATGCCTGTTCGAGCGTCATTACAACCCTCAAGCC-TGGCTTGGTGTTGGGCTCGCCCTGTCAG--GGTCTGCCTCGAAATCAGTGGCGGCC-CCGTCCGATCTC-AAGCGTAGTA---ATGCTATCCGCTTGTT-GGTCT--GGATGGAAGCTTGCCAGC-AACCCCCAACCTCA--CATTGTTGACCTCGGATCAGGTAGGGATACCCGCTGAACTTAAGCATATCA---------------------------------------------------------------------------------------------------------------------------------------------------------------------------------------------------------------------------------------------------------------------------------------------------------------------------------------------------------------------------------------------------------------------------------------------------------------------------------------------------------------------------------------------------------------------------------------------------------------------------------------------------------------------------------------------------------------------------
>Hypoderma_obtectum_ICMP_17365
GCCTCAGTAACGGCGAGTGAAGCGGCAATAGCTCAAATTTGAAAGCTGGCTCCTT--CGGGGCCCGCGTTGTAATTTGTAGAGGATGTTTCGGGCGCGGCGCCGGTCTAAGTTCTTTGGAACAAGACGTCATAGAGGGTGAGAATCCCGTATGTGACTGGTGGCCTGTGCCCATGTGAAACTCCTTCGACGAGTCGAGTTGTTTGGGAATGCAGCTCAAAATGGGAGGTGTATTTCTTCTAAAGCTAAATATTGGCCAGAGACCGATAGCGCACAAGTAGAGTGATCGAAAGATGAAAAGCACTTTGGAAAGAGAGTTAAACAGTACGTGAAATTGTTGAAAGGGAAGCGCTTGCAATCAGACTTGCGCGGCGTCGATCAACCTGGGTTCTCCCTGGTGCACTCGGCGTCGCTCAGGCCAGCATCAGTTTCGGCGGTGGGATAAAGGCCTGGGGAACGTGAGTCGCTTCGGCGACTGTTATAGCCCTAGGTGCAATGCTGCCTGCCGGGACTGAGGACCGCGCTTCGGCTAGGATGCTGGCGTAATGGTTGTAAGCGACCCGTCTTGAAACACGGACCAAGGAGTCGTGCTATTATGCGAGTGTTTGGGTGTTAAACCCATACGCGGAATGAAAGTGAACGGAGGTGAGAACCCTTAAGGGTGCATCATCGACCGATCCTGATGTCTTCGGATGGATTTGAGTAAGAGCATAATGGCCCGGACCCGAAAGATGGTGAACTATGCCTGAATAGGGTGAAGCCAGGGGAAACCCTGGTGGAGGCTCGCAGAGGTTCTGACGTGCAAATCGATCTTCAAATTTGGGTATAGGGGCGAAAGACTAATCGAACC------------------------------------------------------------------------------------------------------------------------------------------------------------------------------------------------------------------------------------------------------------------------------------------------------------------------------------------------------------------------------------------------------------------------------------------------------------------------------------TGCATAGTCCTCTTATGAGGACATAACACCAACTACGTTGGATAAAATTCTAGATAGAATACTGAT-TATGACTATTTTCTATCTAT-ATGTCTTGACCAAATTACGTGCCAGCAGTCGCGGCAATACGTAGAAGACTAGTGTTATTCATCTTTAATAGGTTTAAAGGGTACCTAGACGGT-ATTATTAACCCAAAACAGGGAAATATTTTTA-CTAGAGTTTGATGTAAAAAGA-GAGTATTGATGGAGGAGAGTTAAAATTTTTTGATACCGTTAGGACTGGTAATGGCGAAAGCACTCTTTTATGTAAAAACTGACGTTAAGGGACGAAGGCTTGGGGCGCAAACAGGATTAGATACCCTAGTAGTCCATGCAGATAATGATGAATGCCATAGACTAGAT-ATGT--TTTAGTTTATAAATGAAAGTGTAAGCATTCCACCTCAAGAGTACTGTGGCAACGCTGGAACTGAAATCATTAGACCGTTTCTGAGAACAGTAGTGAAGTATGTTATATAATTCGATAGTCCTCGTAAAACCTTACCACAACTTGAATTGTGTCCGTGTTGCACGGTTGTCTTCAGCTAATGTCGTGAGATTTTGGTTAGTTCCATAAAATTAGCGTAAACCCTGGTTTTATTTTTTAATTAATATTATGATAAAGCAGTTC-GTCACT-ATATC-GACA--TATGATAA
>Hypoderma_rubi_ICMP_17339
GCCTCAGTAACGGCGAGTGAAGCGGCAACAGCTCAAATTTGAAAGCTGGCTCCTT--CGGGGCCCGCGTTGTAATTTGTAGAGGATGTTTCGGGCGCGGTGCCGGTCTAAGTTCTTTGGAACAAGACGTCATAGAGGGTGAGAATCCCGTATGTGACTGGTTGCCTGTGCCCATGTGAAACTCCTTCGACGAGTCGAGTAGTTTGGGAATGCTGCTCAAAATGGGAGGTGTATTTCTTCTAAAGCTAAATATTGGCCAGAGACCGATAGCGCACAAGTAGAGTGATCGAAAGATGAAAAGCACTTTGGAAAGAGAGTTAAACAGTACGTGAAATTGTTGAAAGGGAAGCGCTTGCAATCAGACTTGCGCGGCGTCGATCAGCCTGGGTTCTCCCTGGTGTACTCGGCGCCGCTCAGGCCAGCATCAGTTTCGGCGGTGGGATAAAGGCTCAGGGAACGTGAGTTGCTTCGGTGACTGTTATAGCCCTGGGTGCAATGCCGCCTGCCGGGACTGAGGACCGCGCTTCGGCTAGGATGCTGGCGTAATGGTTGTAAGCGACCCGTCTTGAAACACGGACCAAGGAGTCTAACATCTATGCGAGTGTTTGGGTGTCAAACCCATACGCGTAATGAAAGTGAACGGAGGTGAGAACCCTTAAGGGTGCATCATCGACCGATCCTGATGTCTTCGGATGGATTTGAGTAAGAGCATAGCTGTTGGGACCCGAAAGATGGTGAACTATGCCTGAATAGGGTGAAGCCAGGGGAAACCCTGGTGGAGGCTCGCAGCGGTTCTGACGTGCAAATCGATCGTCAAATTTGGGTATAGGGGCGAAAGACTAATCGAACCACCCTTT-GTATACCAAACATCAGTTGCTTTGGCTGGCCCGCCGGCCAGAGGAA-ATAAACCCTTGAATCTT-TGCTGTCTGAGT-ACTATAT-AATAGTT-AAAACTTTCAACAACGGATCTCTTGGTTCTGGCATCGATGAAGAACGCAGCGAAATGCGATAAGTAATGTGAATTGCAGAATTCAGTGAATCATCGAATCTTTGAACGCACATTGCGCCCTCTGGTATTCCGGGGGGCATGCCTGTTCGAGCGTCATTACAACCCTCAAGCCTGGCT-TGGTGTTGGGCTCGCCCCCAGTG--GGCCTGCCTCAAAATCAGTGGCGGCT-CCGTCCGGTCTC-AAGCGCAGTA---ATGCTCGTCGCTTGTTGGTCCT--GGGCGGCGGCCTGCCAGC-AACCCCCAATTCTA--TATTGTTGACCTCGGATCAGGTAGGGATACCCGCTGAACTTAAGCATATCATGTATAATCCTCTTATGAGGACATAACACCAACTACGTTGGATAAAATTCTAGATAGAATACTGAT-TATGACTATTTTCTATCTAT-ATGTCTTGACCAAATTACGTGCCAGCAGTCGCGGTAATACGTAGAAGACTAGTGTTATTCATCTTTAATAGGTTTAAAGGGTACCTAGACGGT-ATTATTAGCCCAAAACAGGGAATTTTTTT-TACTAGAGTTTGATGTAAGAAGG-GAGAATTCAGGGAGTAGAGTTGAAATTCTTTGATACCCTGAGGACTGGTAATGGCGAAAGCACCCTCCTATGTAATAACTGACGTTAAGGGACGAAGGCATGGGGAGCGAACAGGATTAGATACCCTAGTAGTCCGTGCAGATAATTATGAGTGCCATAGACTAGAT-ATAT--TTTAGTTTATAAATGAAAGTGTAAGCATTCCACCTCAAGAGTACTGTGGCAACGCTGGAACTGAAATCATTAGACCGTTTCTGAGAACAGTAGTGAAGTATGTTATATAATTCGATAGTCCTCGTAAAACCTTACCACAACTTGAATTGTGTCCGTGTTGCACGGTTGTCTTCAGCTAATGTCGTGAGATTTTGGTTAGTTCCATAAAATTAGCGTAAACCCCGGTTTTATTTTT---TAATTATTATAATAAAGCAGTTCGTCAACT-ATATCCGATA--TATGATAA
>Hypoderma_rubi_ICMP_18325
GCCTCAGTAACGGCGAGTGAAGCGGCAACAGCTCAAATTTGAAAGCTGGCTCCTT--CGGGGCCCGCGTTGTAATTTGTAGAGGATGTTTCGGGCGCGGTGCCGGTCTAAGTTCTTTGGAACAAGACGTCATAGAGGGTGAGAATCCCGTATGTGACTGGTTGCCTGTGCCCATGTGAAACTCCTTCGACGAGTCGAGTAGTTTGGGAATGCTGCTCAAAATGGGAGGTGTATTTCTTCTAAAGCTAAATATTGGCCAGAGACCGATAGCGCACAAGTAGAGTGATCGAAAGATGAAAAGCACTTTGGAAAGAGAGTTAAACAGTACGTGAAATTGTTGAAAGGGAAGCGCTTGCAATCAGACTTGCGCGGCGTCGATCAACCTGGGTTCTCCCTGGTGTACTCGGCGCCGCTCAGGCCAGCATCAGTTTCGGCGGTGGGATAAAGGCTCAGGGAACGTGAGTTGCTTCGGTGACTGTTATAGCCCTGGGTGCAATGCCGCCTGCCGGGACTGAGGACCGCGCTTCGGCTAGGATGCTGGCGTAATGGTTGTAAGCGACCCGTCTTGAAACACGGACCAAGGAGTCTAACATCTATGCGAGTGTTTGGGTGTCAAACCCATACGCGTAATGAAAGTGAACGGAGGTGAGAACCCTTAAGGGTGCATCATCGACCGATCCTGATGTCTTCGGATGGATTTGAGTAAGAGCATAGCTGTTGGGACCCGAAAGATGGTGAACTATGCCTGAATAGGGTGAAGCCAGGGGAAACCCTGGTGGAGGCTCGCAGCGGTTCTGACGTGCAAATCGATCGTCAAATTTGGGTATAGGGGCGAAAGACTAATCGAACCACCCTTT-GTATACCAAACATCAGTTGCTTTGGCTGGCCCGCCGGCCAGAGGAT-ATAAACCCTTGAATCTT-TGCTGTCTGAGT-ACTATATTAATAGTT-AAAACTTTCAACAACGGATCTCTTGGTTCTGGCATCGATGAAGAACGCAGCGAAATGCGATAAGTAATGTGAATTGCAGAATTCAGTGAATCATCGAATCTTTGAACGCACATTGCGCCCTCTGGTATTCCGGGGGGCATGCCTGTTCGAGCGTCATTACAACCCTCAAGCCTGGCT-TGGTGTTGGGCTCGCCCTCAGTG--GGCCTGCCTCAAAATCAGTGGCGGCT-CCGTCCGGTCTC-AAGCGCAGTA---ATGCTCGTCGCTTGTTGGTCCT--GGGCGGCGGCCTGCCAGC-AACCCCCAATTTTA--CATTGTTGACCTCGGATCAGGTAGGGATACCCGCTGAACTTAAGCATATCATGTATAATCCTCTTATGAGGACATAACACCAACTACGTTGGATAAAATTCTAGATAGAATACTGAT-TATGACTATTTTCTATCTAT-ATGTCTTGACCAAATTACGTGCCAGCAGTCGCGGTAATACGTAGAAGACTAGTGTTATTCATCTTTAATAGGTTTAAAGGGTACCTAGACGGT-ATTATTAGCCCAAAACAGGGAATTTTTTT-TACTAGAGTTTGATGTAAGAAGG-GAGAATTCAGGGAGTAGAGTTGAAATTCTTTGATAGCCTGAGGACTGGTAATGGCGAAAGCACCCTCCTATGTAATAACTGACGTTAAGGGACGAAGGCATGGGGAGCGAACAGGATTAGATACCCTAGTAGTCCGTGCAGATAATTATGAGTGCCATAGACTAGAT-ATAT--TTTAGTTTATAAATGAAAGTGTAAGCATTCCACCTCAAGAGTACTGTGGCAACGCTGGAACTGAAATCATTAGACCGTTTCTGAGAACAGTAGTGAAGTATGTTATATAATTCGATAGTCCTCGTAAAACCTTACCACAACTTGAATTGTGTCCGTGTTGCACGGTTGTCTTCAGCTAATGTCGTGAGATTTTGGTTAGTTCCATAAAATTAGCGTAAACCCCGGTTTTATTTTT---TAATTATTATAATAAAGCAGTTCCTCAATTTATATCCGAGA--TTTGATAA
>Hypoderma_sticheri_ICMP_17353
GCCTCAGTAACGGCGAGTGAAGCGGCAACAGCTCAAATTTGAAAGCTGGCTCCTT--CGGGGCCCGCGTTGTAATTTGTAGAGGATGTTTCGGGCGCGGCGCCGGTCTAAGTTCTTTGGAACAAGACGTCATGGAGGGTGAGAATCCCGTATGTGACTGGTGGCCTGTGCCCATGTGAAGCTCCTTCGACGAGTCGAGTTGTTTGGGAATGCAGCTCAAAATGGGAGGTGTATTTCTTCTAAAGCTAAATATTGGCCAGAGACCGATAGCGCACAAGTAGAGTGATCGAAAGATGAAAAGCACTTTGGAAAGAGAGTTAAACAGTACGTGAAATTGTTGAAAGGGAAGCGCTTGCAATCAGACTTGCGCGGTGTCGATCAACCTGGGTTCTCCCTGGTGCACTCGGCGCCGCTCAGGCCAGCATCAGTTTCGGCGGTGGGATAAAGGCCTGGGGAACGTGAGTTGCCTCGGCAACTGTTATAGCCCTAGGTGCAATGCCGCCTGCCGGGACTGAGGACCGCGCTTCGGCTAGGATGCTGGCGTAATGGTTGTAAGCGACCCGTCTTGAAACACGGACCAAGGAGTCGAACATTTATGCGAGTGTTTGGGTGTCAAACCCATACGCGCAATGAAAGTGAACGGAGGTGAGAACCCTTAAGGGTGCATCATCGACCGATCCTGAAGTCTTCGGATGGATTTGAGTAAGAGCATAGCTGTTCGGACCCGAAA---GGTGAACTATGCCTGAATAGGGTGAAGCCAGGGGAAACCCTGGTGGAGGCTCGCAGAGGTTCTGACGTGCAAATCGATCTTCAAATTTGGGTATAGGGGCGAAAGACTAATCGAACCAACCCTTTGTATACCCTATCTTCGTTGCTTCGGCTGGCTTGCCGGCCAAAGAAC-CTAATCTCTTGAATTTG-TGATGTCTGAGC-ACTATT-AAATAGTT-AAAACTTTCAACAACGGATCTCTTGGTTCTGGCATCGATGAAGAACGCAGCGAAATGCGATAAGTAATGTGAATTGCAGAATTCAGTGAATCATCGAATCTTTGAACGCACATTGCGCCCCCTGGTATTCCGGGGGGCATGCCTGTTCGAGCGTCATTACAACCCTCAAGCCCTGGCTTGGTGTTGGGCTCGCCCTTTG-G--GGCCTGCCTCAAAATGAGCGGCGGCC-CCGTCCGGTCTC-AAGCGCAGTA---ATGCTCGTCGCTTGTT-GGCCT--GGGCGGAGGCCTGCTAAC-AACCCCCACTTTTA--CAAGGTTGACCTCGGATCAGGTAGGGATACCCGCTGAACTTAAGCATATCATGTATAGTCCTGTTATGAGGGCATAACACCAACTACGTTGGATAAAATTCTAGATAGAATACTTAT-TATGACTATTTTCTATCTAT-ACGTCTTGACCAAATTACGTGCCAGCCGTCGCGGTAATACGTAGAAGACTAGTGTTATTCATCTTTAATAGGTTTAAAGGGTACCTAGACGGT-ATTATTAACCCAAAACAGGGAAATATTTTTA-CTAGAGTTTGATATAAGAAGG-GAGTATTTAGGGTGTAGAGTTGAAATTCTTTGATACCCTTAGGGCTGGTAATGGCGAAGGCACTCTTCTATCTAAAAACTGACGTTAAGGGACGAAGGCTTGGGGCGCGAACAGGATTAGAGACCCTAGTAGTCCTTGCAGATAATTATGAATGCCATAGATTAGAT-TTAT--TTTAGTTTATAAATGAAAGTGTAAGCATTCCACCTCAAGAGTACTGTGGCAACGCTGGAACTGAAATCATTAGACCGTTTCTGAGAACAGTAGTGAAGTATGTTATATAATTCGATAGTCCTCGTAAAACCTTACCACAACTTGAATTGTGTCCGTGTTGCACGGTTGTCTTCAGCTAATGTCGTGAGATTTTGGTTAGTTCCATAAAATTAGCGTAAACCCCGGTTTTATTTTTTAATTATTATAATGATAAAGCAGTTCCGTCACT-ATATC-GACT--TGTGATAA
>Hypoderma_vincetoxici_UPS_405
GCCTCAGTAACGGCGAGTGAAGCGGCAACAGCTCAAATTTGAAAGCTGGCTCCTT--CGGGGCCCGCGTTGTAATTTGTAGAGGATGTTTCGGGCGCGGTGCCGGTCTAAGTTCTTTGGAACAAGACGTCATAGAGGGTGAGAATCCCGTATGTGACTGGTTGCCTGTGCCCATGTGAAACTCCTTCGACGAGTCGAGTAGTTTGGGAATGCTGCTCAAAATGGGAGGTGTATTTCTTCTAAAGCTAAATATTGGCCAGAGACCGATAGCGCACAAGTAGAGTGATCGAAAGATGAAAAGCACTTTGGAAAGAGAGTTAAACAGTACGTGAAATTGTTGAAAGGGAAGCGCTTGCAATCAGACTTGCGCGGCGTCGATCAGCCTGGGTTCTCCCTGGTGTACTCGGCGCCGCTCAGGCCAGCATCAGTTTCGGCGGTGGGATAAAGGCTCAGGGAACGTGAGTTGCTTCGGTGACTGTTATAGCCCTGGGTGCAATGCCGCCTGCCGGGACTGAGGACCGCGCTTCGGCTAGGATGCTGGCGTAATGGTTGTAAGCGACCCGTCTTGAAACACGGACCAAGGAGTCTAACATCTATGCGAGTGTTTGGGTGTCAAACCCATACGCGTAATGAAAGTGAACGGAGGTGAGAACCCTTAAGGGTGCATCATCGACCGATCCTGATGTCTTCGGATGGATTTGAGTAAGAGCATAGCTGTTGGGACCCGAAAGATGGTGAACTATGCCTGAATAGGGTGAAGCCAGGGGAAACCCTGGTGGAGGCTCGCAGCGGTTCTGACGTGCAAATCGATCGTCAAATTTGGGTATAGGGGCGAAAGACTAATCGAACC--------------------------------------------------------------------------------------------------------------------------------------------------------------------------------------ATTCAGTGAATCATCGAATCTTTGAACGCACATTGCGCCCTCTGGTATTCCGGGGGGCATGCCTGTTCGAGCGTCATTACAACCCTCAAGCCTGGCT-TGGTGTTGGGCTCGCCCCCAGTG--GGCCTGCCTCAAAATCAGTGGCGGCT-CCGTCCGGTCTC-AAGCGCAGTA---ATGCTCGTCGCTTGTTGGTCCT--GGGCGGCGGCCTGCCAGC-AACCCCCAATTCTA--TATTGTTGACCTCGGATCAGGTAGGGATACCCGCTGAACTTAAGCATATCATGTATAATCCTCTTATGAGGACATAACACCAACTACGTTGGATAAAATTCTAGATAGAATACTGAT-TATGACTATTTTCTATCTAT-ATGTCTTGACCAAATTACGTGCCAGCAGTCGCGGTAATACGTAGAAGACTAGTGTTATTCATCTTTAATAGGTTTAAAGGGTACCTAGACGGT-ATTATTAGCCCAAAACAGGGAATTTTTTT-TACTAGAGTTTGATGTAAGAAGG-GAGAATTCAGGGAGTAGAGTTGAAATTCTTTGATACCCTGAGGACTGGTAATGGCGAAAGCACCCTCCTATGTAATAACTGACGTTAAGGGACGAAGGCATGGGGAGCGAACAGGATTAGATACCCTAGTAGTCCGTGCAGATAATTATGAGTGCCATAGACTAGAT-ATAT--TTTAGTTTATAAATGAAAGTGTAAGCATTCCACCTCAAGAGTACTGTGGCAACGCTGGAACTGAAATCATTAGACCGTTTCTGAGAACAGTAGTGAAGTATGTTATATAATTCGATAGTCCTCGTAAAACCTTACCACAACTTGAATTGTGTCCGTGTTGCACGGTTGTCTTCAGCTAATGTCGTGAGATTTTGGTTAGTTCCATAAAATTAGCGTAAACCCCGGTTTTATTTTT---TAATTATTATAATAAAGCAGTTCGTCAACT-ATATCCGATA--TATGATAA
>Hypohelion_anhuiense_HOU1078
GCCTCAGTAACGGCGAGTGAAGCGGCAGCAGCTCAAATTTGAAAGCTGGCTCC-TT-CGGGGCCCGCGTTGTAATTTGTAGAGGATGCTTCGGGCGTGGTGCCGGTCTAAGTTCCTTGGAACAGGACGTCATGGAGGGTGAGAATCCCGTATGTGACTGGTGGCCTACGCCCGTGTGAAGCTCCTTCGACGAGTCGAGTTGTTTGGGAATGCAGCTCTAAATGGGTGGTGTACTTCATCTAAAGCTAAATATTGGGCCTAGACCGATAGCGCACAAGTAGAGTGATCGAAAGATGAAAAGCACTTTGGAAAGAGAGTTAAACAGTACGTGAAATTGTTGAAAGGGAAGCGCTTGCAATCAGACTTGCGCCGCGCCGATCAGCCTGGGTTCTCCCTGGTGCACTCGGCGCGGCTCAGGCCAGCATCAGCTCCGGCGGCTGGATAAAGGCCTAGGGAACGTGGGTCGCCTCGGCGATCGTTATAGCCCTAGGTGCAATGCAGCCTGCTGGGGCTGAGGACCGCGCTTCGGCTAGGATGCTGGCGTAATGGTTGCAAGCGACCCGTCTTGAAACACGGACCAAGGAGTCTAACATCTATGCGAGTGTTTGGGTGCAAAACCCCTGCGCGGAATGAAAGTGAACGGAGGTGAGAACCCCTGAGGGCGCATCATCGACCGATCCTGATGTCTTCGGATGGATTTGAGTAAGAGCATAGCTGTTGGGACCCGAAAGATGGTGAACTATGCCTGACTAGGGTGAAGCCAGAGGAAACTCTGGTGGAGGCTCGTAGCGGTTCTGACGTGCAAATCGATCGTATAAGTTGGGTATAGGGGCGAAAGACTAATCGAAGCACCCTCT-GTCTACCTAACTTT-GTTGCTTCGGC--GCG-GCCCGCCGGCAGCCCCGCAACCCTTGAATCCC--GGCGTCTGAGTCGTTATTTAA--TACTTAAAACTTTCAACAACGGATCTCTTGGTTAGGCCATCGATGAAGAACGCAGCGAAATGCGATAAGTAATGTGAATTGCAGAATTCAGTGAATCATCGAATCTTTGAACGCACATTGCGCCCCCCGGTATTCCGGGGGGCATGCCTGTTCGAGCGTCATTGCAACCCTCACGCCCCGCG-TGGTCTTGGGC-TGGCCCTCCGG--GGCCTGCCTCAAAGTCAGTGGCGGTC-CAGCCGGCCCCCTAAGCGTAGTA-ATCCACTGATCGCT-TCTGGGAGGCTCGGCGCGGGCCTGCCAAGCA-CCCCCACACTTTTTAAAGGTTGACCTCGGATCAGGTAGGGATACCCGCTGAACTTAAGCATATCATGTATAGTCCTCTTATGAGGACATAAGACCAACTACGTTGGCTAAAGTTCTAGATAGAATACTGAT-TGTGACAATTTTCTATCTAC-TTGTCTTGACCAAATTACGTGCCAGCAGTCGCGGTAATACGTAAAAGACTAGTGTTATCCATCTTTAATAGGTTTAAAGGGTACCTAGACGGCGATTATTAACCTTAAATACGGATATAGTTCTTGCTAGAGTTTGATAAGAGAAGGGGAGTATTTTCGGAGTAGAGATGAAATTCTTTGATACCCTAAGGACTGGCAATGGCGAAAGCGACCTTTTATGTAAAAACTGACGTTGAGGGACGGAGGCTTGGATAGCGAACAGGATTAGATACCCTAGTAGTCTTTGCAGAGAATGATGAATGCCATAGATTAGAT-AA-A--TTTAGTTTATAAATGAAAGTGTAAGCATTCCACCTCAAGAGTAATGTGGCAACGCTGGAACTGAAATCATTAGACCGTTTCTGAGAACAGTAGTGAAGTATGTTGTTTAATTCGGTAATCCTCGAAAAACCTTACCACAACTTGTATATCATCAGTGTTGCACGGTTGTCTTCAGCTAATGTCGTGAGATTTTGGTTCGTTCCATCAAATTAGCGGAAACCCCGGTTTTATTTTT---AAATTATTAACATAAAGCAGTTT-ACTGAT-ACAATGGGTA--TATTATAA
>Hypohelion_scirpinum_Lantz_394
GCCTCAGTAACGGCGAGTGAAGCGGCAACAGCTCAAATTTGAAAGCTGGCTCCTT--CGGGGCCCGCGTTGTAATTTGTAGAGGATGCTTCGGGCGCGGCGCCGGTCTAAGTTCTTTGGAACAAGACGTCATAGAGGGTGAGAATCCCGTATGTGACTGGTTGCCTGCGCCCATGTGAAGCTCCTTCGACGAGTCGAGTTGTTTGGGAATGCAGCTCTAAATGGGTGGTGTACTTCATCTAAAGCTAAATATTGGGTCTAGACCGATAGCGCACAAGTAGAGTGATCGAAAGATGAAAAGCACTTTGGAAAGAGAGTTAAACAGTACGTGAAATTGTTGAAAGGGAAGCGCTTGCAATCAGACTTGCGCGGCGTCGATCAACCTGGGTTCTCCCTGGTGCACTCGGCGCCGCTCAGGCCAGCATCAGTTTTGGCGGCTGGATAAAGGCCCGGGGAACGTGAGTCGCCTCGGCGATTGTTATAGCCCTGGGTGCAATGCAGCCTGCTGGGACTGAGGACCGCGCTTCGGCTAGGATGCTGGCGTAATGGTTGTAAGCGACCCGTCTTGAAACACGGACCAAGGAGTCTAACATTTATGCGAGTGTTTGGGTGTTAAACCCATACGCGCAATGAAAGTGAACGGAGGTGAGAACCCTTAAGGGTGCATCATCGACCGATCCTGATGTCTTCGGATGGATTTGAGTAAGAGCATAACTGTTGGGACCCGAAAGATGGTGAACTATGCCTGAATAGGGTGAAGCCAGAGGAAACTCTGGTGGAGGCTCGTAGCGGTTCTGACGTGCAAATCGATCGTATAATTTGGGTATAGGGGCGAAAGACTAATCGAACC------------------------------------------------------------------------------------------------------------------------------------------------------------------------------------------------------------------------------------------------------------------------------------------------------------------------------------------------------------------------------------------------------------------------------------------------------------------------------------TGTATAGTCCTCTTATGAGGACATAAAACCAACTACGTTGGCTAAAGTTCTAGATAGAATACTGAT-TGTGACAATTTTCTATCTAC-TTGTCTTGACCAAATTACGTGCCAGCAGTCGCGGTAATACGTAAAAGACTAGTGTTATCCATCTTTAATAGGTTTAAAGGGTACCTAGACGGCGATTATTAACCTTAGATACGGATATAATTCTTGCTAGAGTTTGATAAGAGAAGGGGAGTATTTACGGAGTAGGGATGAAATTCGTTGATACCCTAAGGACTGGCAATGGCGAAAGCGACCTTTTATGTAAAAACTGACGTTGAGGGACGGAGGCTTGGATAGCGAACAGGATTAGATACCCTAGTAGTCTTTGCAGAGAATGATGAATGCCATAGATTAGAT-AA-A--TTTAGTTTATAAATGAAAGTGTAAGCATTCCACCTCAAGAGTAATGTGGCAACGCAGGAACTGAAATCATTAGACCGTTTCTGAGAACAGTAGTGAAGTATGTTATTTAATTCGGTAATCCTCGAAAAACCTTACCACAACTTGAATAGCATCAATGTTGCACGGTTGTCTTCAGCTAATGTCGTGAGATTTTGGTTAGTTCCATAAAATTAGCGTAAACCCCGGCTTTATTTTT---AAATTATTAACATAAAGCAGTTC-ATCACT-ACATTGAATA--TATGATAA
>Lirula_macrospora_13
GCCTCAGTAACGGCGAGTGAAGCGGCACAATCTCAAATTTGAAAGCTGGCTCCGTT-GGGGGCCCGCGTTGTAATTTGTAGAGGATGCTTCGGGTGCGGCGCTGGTCTAAGTTCCTTGGAACAGGACGTCATGGAGGGTGAGAATCCCGTATGTGACTGGCCGCCTGCGCCCGTGTGAAGCTCCTTCGACGAGTCGAGTTGTTTGGGAATGCAGCTCAAAATGGGTGGTAAATTTCATCTAAAGCTAAATACTGGCCAGAGACCGATAGCGCACAAGTAGAGTGATCGAAAGATGAAAAGCACTTTGGAAAGAGAGTTAAACAGTACGTGAAATTGTTGAAAGGGAAGCGCTTGCAATCAGACTTGCGCGGCGTCGATCAGCCTGGGTTCTCCCTGGTGCACTCGGCGCGGCGCAGGCCAGCATCGGTTCTGGCGGTGGGATAAAGGCCTAGGGAACGTGGGTCGCCTCGGCGACTGTTATAGCCCTAGGTGCCATGCCGCCTGCTGGGACCGAGGACCGCGCTTCGGCTAGGATGCTGGCGTAATGGTTGTAAGCGACCCGTCTTGAAACACGGACCAAGGAGTCTAACATCTATGCGAGTGTTTGGGTGTCAAACCCATGCGCGGAATGAAAGTGAACGGAGGTGAGAACCCTGAAGGGTGCATCATCGACCGATCCTGATGTCTTCGGATGGATTTGAGTAAGAGCATAGCTGTTGGGACCCGAAAGATGGTGAACTATGCCTGAATAGGGTGAAGCCAGAGGAAACTCTGGTGGAGGCTCGCAGCGGTTCTGACGTGCAAATCGATCGTCAAATTTGGGTATAGGGGCGAAAGACTAATCGAACCACCCTGT-GTCTACTTA--CCCTGTTGCTTTGGCGG--CGGTCCGTCAAGGGCC-C--AACTCCTGCATCTC-TGTGGTCTGAGT-ACTAT-CTAATAGTT-AAAACTTTCAACAACGGATCTCTTGGTTCTGGCATCGATGAAGAACGCAGCGAAATGCGATAAGTAATGTGAATTGCAGAATTCAGTGAATCATCGAATCTTTGAACGCACATTGCGCCCTCTGGTATTCCGGGGGGCATGCCTGTTCGAGCGTCATTACAACCCTCAAGCGCAGCT-TGGTGTTGGGCTCGCCCTGT-AG--GGCCTGCCTCAAAGTCAGTGGCGGCG-CCGTCCGATCCC-AAGCGTAGTA---CTACTCGCCGCTG-GGGGCATC--GGGCGATGGCCTGCCAGC-AACCCCCACCAT----CACAGGTGACCTCGGATCAGGTAG------------------------------------------------------------------------------------------------------------------------------------------------------------------------------------------------------------------------------------------------------------------------------------------------------------------------------------------------------------------------------------------------------------------------------------------------------------------------------------------------------------------------------------------------------------------------------------------------------------------------------------------------------------------------------------------------------------------------------------------------------
>Lirula_yunnanensis_464A
GCCTCAGTAATGGCGAATGAAGCGGCAACAGCTCAAATTTGAAAGCTGGC-CTGCG-AAGGGTCCGCGTTGTAATTTGTAGAGGATGCTTCGAGTGTGGCGCCGGTCTAAGTTCTTTGGAACAAGACGTCATAGAGGGTGAGAATCCCGTATGTGACTGGTTGCTTGCGCCCGTGTGAAGCTCCTTCGACGAGTCGAGTTGTTTGGGAATGCAGCTCTAAATGGGTGGTAAATTTCATCTAAGGCTAAATATTGGCCGGAGACCGATAGCGCACAAGTAGAGTGATCGAAAGATGAAAAGCACTTTGGAAAGAGAGTTAAACAGTACGTGAAATTGTTGAAAGGGAAGCGCTTGCAATGAGACTTGCGCGGCGTCGATCAGCCTGGGTTCTCCCTGGTGCACTCGGCGCCGCTCAGGCCAGCATCGGTTTCGACGGTGGGATAAAGGCCTAGGGAACGTGGGTGGCCTCGGCCACCGTTATAGACCTAGGTGCCATGCCGCCTGTCGGGACTGAGGACCGCGCTTCGGCTAGGATGCTGGCGTAATGGTTGTAAGCGACCCGTCTTGAAACACGGACCAAGGAGTTGACCAACTGTGCGAGTGTTTGGGTGTCAAACCCATGCGCGTAATGAAAGTGAACGGAGGTGAGAACCCTTGAGGGTGCATCATCGACCGATCCTGATGTCTTCGGATGGATTTGAGTAAGAGCATAGCTGGTCTGACCCGAAAGATGGTGAACTATACTTGGATAGGGTGAAGCCAGAGGAAACTCTGGTGGAGGCTCGCAGCGGTTCTGACGTGCAAATCGATCGACAAATCTGAGTATAGGGGCGAAAGACTAATCGAACCACCCTTT-GTATATCTATCTTT-GTTGCTTTGGCAG----GCCTGTCAGACG---TAAAACCCTTGAATTTT-TGCCGTCTGAGT-ACTATCG-AATAGTTTAAAACTTTCAACAACGGATCTCTTGGTTCTGGCATCGATGAAGAACGCAGCGAAATGCGATAATTAATGTGAATTGCAGAC-TCAGTGAACCATCGAATCTTTGAACGCACATTGCGCCCCCTGGCATTCCGGGGGGCATGCCTGTTCGAGCGTCATTACAACCCTCAAGCTCTGCT-TGGTGTTGGGCTCGCCCTGCAGGG---CCTGCCTCAAAGTCAGTGGCGGC-ACAGTCTGACCCTGAAGCGTAGTA-A-TACT-CGTCGCTTTTTCGGTGA--GGCTGG--GCCAGCCAGCCAACCCCCACCAT----CAAGGTTGACCTCGGATCAGGTCGGGATACCCGCTGAACTTAAGCATATCA---------------------------------------------------------------------------------------------------------------------------------------------------------------------------------------------------------------------------------------------------------------------------------------------------------------------------------------------------------------------------------------------------------------------------------------------------------------------------------------------------------------------------------------------------------------------------------------------------------------------------------------------------------------------------------------------------------------------------
>Lophodermium_arundinaceum_Lantz_323
GCCTCAGTAACGGCGAGTGAAGCGGCAACAGCTCAAATTTGAAAGCTGGCCCCCT--CGGGGCCCGCGTTGTAATTTGTAGAGGATGCTTCGGGCGCGGCGCCGGTCTAAGTTCTTTGGAACAAGACGTCATGGAGGGTGAGAATCCCGTATGTGACTGGTGGCCTGTGCCCATGTGAAGCTCCTTCGACGAGTCGAGTTGTTTGGGAATGCAGCTCAAAATGGGAGGTGTATTTCTTCTAAAGCTAAATATTGGCCAGAGACCGATAGCGCACAAGTAGAGTGATCGAAAGATGAAAAGCACTTTGGAAAGAGAGTTAAACAGTACGTGAAATTGTTGAAAGGGAAGCGCTTGCAATCAGACTTGCGCGGCGTTGATCAGCCTGGGTTCTCCCGGGTGCACTCGGCGCCGCTCAGGCCAGCATCAGTTTCGGCGGTGGGATAAAGGTCCAGGGAATGTGGGTCGCCTCGGCGATCGTTATAGCCCTGGGCGCAATGCCGCCTGCCGGGACTGAGGACCGCGCTTCGGCTAGGATGCTGGCGTAATGGTTGTAAGCGACCCGTCTTGAAACACGGACCAAGGAGTCTAACATTTGTGCGAGTGTTTGGGTATCAAACCCATACGCGTAATGAAAGTGAACGGAGGTGAGAACCCTTAAGGGCGCATCATCGACCGATCCTGATGTCTTCGGATGGATTTGAGTAAGAGCACAGACGCTAGGACCCGAAAGATG-TGAACTATACTTGAATAGGGTGAAGCCAGGGGAAACCCTGGTGGAGGCTCGCAGAGGTTCTGACGTGCAAATCGATCTTCAAATTTGGGTATAGGGGCGAAAGACTAATCGAGCC------------------------------------------------------------------------------------------------------------------------------------------------------------------------------------------------------------------------------------------------------------------------------------------------------------------------------------------------------------------------------------------------------------------------------------------------------------------------------------GTATTAGTCCTCTTATGAGGACATAACACCAACTACGTTGGATAAAATTCTAGATAGAATACTGAT-TATGACTATTTTCTATCTAA-ATGTCTTGACCAAATTACGTGCCAGCAGTCGCGGTAATACGTAGAAGACTAGTGTTATTCATATTTAATAGGTTTAAAGGGTACCTAGACGGT-ATTATTAACCCAAAACAGGGAATTATTTT-TACTAGAGTTTTATATAAGAAGG-GAGTATTTAGGGAGTAGAGTTGAAATTCTTTGATACTCTAAGGACTGATAATGGCGAAAGCACTCTTCTATGTAATAACTGACGTTAAGGGACGAAGGCTTGGGGCGCGAACAGGATTAGATACCCTAGTAGTCCATGCAGATAATCATGAATGCCATAGACTAGGT-ATAT--TTTAGTTTATAAATGAAAGTGTAAGCATTCCACCTCAAGAGTACTGTGGCAACGCTGGAACTGAAATCATTAGACCGTTTCTGAGAACAGTAGTGAAGTATGTTATATAATTCGATAGTCCTCGTAAAACCTTACCACAACTTGAATGGTGTCCGTGTTGCACGGTTGTCTTCAGCTAATGTCGTGAGATTTTGGTTAGTTCCATAAAATTAGCGTAAACCCGGGTTTTATTTTTTAATATTTATTATGATAAAGCAGTTC-GTCATT-ATATC-GATA--TATGATAA
>Lophodermium_culmigenum_ICMP_18328
GCCTCAGTAACGGCGAGTGAAGCGGCAACAGCTCAAATTTGAAAGCTGGCCCCTT--CGGGGCCCGCGTTGTAATTTGTAGAGGATGCTTCGGGCGCGGCGCCGGTCTAAGTTCTTTGGAACAAGACGTCATGGAGGGTGAGAATCCCGTATGTGACTGGTGGCCTGTGCCCATGTGAAGCTCCTTCGACGAGTCGAGTTGTTTGGGAATGCAGCTCTAAATGGGAGGTGTATTTCTTCTAAAGCTAAATATTGGCCAGAGACCGATAGCGCACAAGTAGAGTGATCGAAAGATGAAAAGCACTTTGGAAAGAGAGTTAAACAGTACGTGAAATTGTTGAAAGGGAAGCGCTTGCAATCAGACTTGCGCGGCGTCGATCAGCCCGGGTTCTCCCGGGTGCACTCGGCGCCGCTCAGGCCAGCATCAGTTTCGGCGGTGGGATAAAGGCCCAGGGAACGTGGGTCGCCTCGGCGACCGTTATAGCCCTGGGCGCAATGCCGCCTGCCGGGACTGAGGACCGCGCTTCGGCTAGGATGCTGGCGTAATGGTTGTAAGCGACCCGTCTTGAAACACGGACCAAGGAGTCTAACATTTGTGCGAGTGTTTGGGTGTCAAACCCATACGCGTAATGAAAGTGAACGGAGGTGAGAACCCTTAAGGGCGCATCATCGACCGATCCTGATGTCTTCGGATGGATTTGAGTAAGAGCACAGCTGTTGGGACCCGAAAGAT---GAACTATACTTGAATAGGGTGAAGCCAGGGGAAACCCTGGTGGARGCTCGCAGARGTTCTGACGTGCAAATCGATCTTCAAATTTGGGTATAGGGGCGAAAGACTAATCGAGCC------------------------------------------------------------------------------------------------------------------------------------------------------------------------------------------------------------------------------------------------------------------------------------------------------------------------------------------------------------------------------------------------------------------------------------------------------------------------------------GTATTAGTCCTCTTATGAGGACATAACACCAACTACGTTGGATAAAATTCTAGATAGAATACTGAT-TATGACTATTTTCTATCTAA-ATGTCTTGACCAAATTACGTGCCAGCAGTCGCGGTAATACGTAGAAGACTAGTGTTATTCATATTTAATAGGTTTAAAGGGTACCTAGACGGT-ATTATTAACCCAAAACAGGGAATTTTTTT-TACTAGAGTTTTATATAAGAAGG-GAGTATTTAGGGAGTAGAGTTGAAATTCTTTGATACTCTAAGGACTTATAATGGCGAAAGCACTCTTCTATGTAATAACTGACGTTAAGGGACGAAGGCTTGGGGCGCGAACAGGATTAGATACCCTAGTAGTCCATGCAGATAATCATGAATGCCATAGACTAGGT-ATAT--TTTAGTTTATAAATGAAAGTGTAAGCATTCCACCTCAAGAGTACTGTGGCAACGCTGGAACTGAAATCATTAGACCGTTTCTGAGAACAGTAGTGAAGTATGTTATATAATTCGATAGTCCTCGTAAAACCTTACCACAACTTGAATGGTGTCCGTGTTGCACGGTTGTCTTCAGCTAATGTCGTGAGATTTTGGTTAGTTCCATAAAATTAGCGTAAACCCGGGTTTTATTTTTTAATATTTATTATGATAAAGCAGTTC-GTCATT-ATATC-GATA--TATGATAA
>LS_21
GCCTCAGTAACGGCGAGTGAAGCGGCAACAGCTCAAATTTGAAAGCTGGCTCCTT--CGGGGCCCGCGTTGTAATTTGTAGAGGATGTTTCGGGCGCGGTGCCGGTCTAAGTTCTTTGGAACAAGACGTCATAGAGGGTGAGAATCCCGTATGTGACTGGTTGCCTGTGCCCATGTGAAACTCCTTCGACGAGTCGAGTAGTTTGGGAATGCTGCTCAAAATGGGAGGTGTATTTCTTCTAAAGCTAAATATTGGCCAGAGACCGATAGCGCACAAGTAGAGTGATCGAAAGATGAAAAGCACTTTGGAAAGAGAGTTAAACAGTACGTGAAATTGTTGAAAGGGAAGCGCTTGCAATCAGACTTGCGCGGCGTCGATCAACCTGGGTTCTCCCTGGTGTACTCGGCGCCGCTCAGGCCAGCATCAGTTTCGGCGGTGGGATAAAGGCTCAGGGAACGTGAGTTGCTTCGGTGACTGTTATAGCCCTGGGTGCAATGCCGCCTGCCGGGACTGAGGACCGCGCTTCGGCTAGGATGCTGGCGTAATGGTTGTAAGCGACCCGTCTTGAAACACGGACCAAGGAGTCTAACATCTATGCGAGTGTTTGGGTGTCAAACCCATACGCGTAATGAAAGTGAACGGAGGTGAGAACCCTTAAGGGTGCATCATCGACCGATCCTGATGTCTTCGGATGGATTTGAGTAAGAGCATAGCTGTTGGGACCCGAAAGATGGTGAACTATGCCTGAATAGGGTGAAGCCAGGGGAAACCCTGGTGGAGGCTCGCAGCGGTTCTGACGTGCAAATCGATCGTCAAATTTGGGTATAGGGGCGAAAGACTAATCGAACCACCCTTT-GTATACCAAACATCAGTTGCTTTGGCTGGCCCGCCGGCCAGAGGAA-ATAAACCCTTGAATCTT-TGCTGTCTGAGT-ACTATAT-AATAGTT-AAAACTTTCAACAACGGATCTCTTGGTTCTGGCATCGATGAAGAACGCAGCGAAATGCGATAAGTAATGTGAATTGCAGAATTCAGTGAATCATCGAATCTTTGAACGCACATTGCGCCCTCTGGTATTCCGGGGGGCATGCCTGTTCGAGCGTCATTACAACCCTCAAGCCTAGCT-TGGTGTTGGGCTCGCCCCCAGTG--GGCCTGCCTCAAAATCAGTGGCGGCT-CCGTCCGGTCTC-AAGCGCAGTA---ATACTCGTCGCTTGTTGGTCCT--GGGCGGGTGCCTGCTAAC-AACCCCCAATTTTA--TATTGT-GACCTC--------------------------------------TGTATAATCCTCTTATGAGGACATAACACCAACTACGTTGGATAAAATTCTAGATAGAATACTGAT-TATGACTATTTTCTATCTAT-ATGTCTTGACCAAATTACGTGCCAGCAGTCGCGGTAATACGTAGAAGACTAGTGTTATTCATCTTTAATAGGTTTAAAGGGTACCTAGACGGT-ATTATTAGCCCAAAACAGGGAATTTTTTT-TACTAGAGTTTGATGTAAGAAGG-GAGAATTCAGGGAGTAGAGTTGAAATTCTTTGATACCCTGAGGACTGGTAATGGCGAAAGCACCCTCCTATGTAATAACTGACGTTAAGGGACGAAGGCATGGGGAGCGAACAGGATTAGATACCCTAGTAGTCCGTGCAGATAATTATGAGTGCCATAGACTAGAT-ATAT--TTTAGTTTATAAATGAAAGTGTAAGCATTCCACCTCAAGAGTACTGTGGCAACGCTGGAACTGAAATCATTAGACCGTTTCTGAGAACAGTAGTGAAGTATGTTATATAATTCGATAGTCCTCGTAAAACCTTACCACAACTTGAATTGTGTCCGTGTTGCACGGTTGTCTTCAGCTAATGTCGTGAGATTTTGGTTAGTTCCATAAAATTAGCGTAAACCCCGGTTTTATTTTT---TAATTATTATAATAAAGCAGTTCGTCAACT-ATATCCGAGA--CGTGCCAC
>Marthamyces_emarginatus_ICMP_22854
GCCTCAGTAACGGCGAGTGAAGCGGCAACAGCTCAAATTTGAAATCTGGCTCTC-----GGGCCCGAGTTGTAATTTGTAGAGGATGCTTAGGGTGTGGTTCCGGTCTAAGTTCCTTGGAACAGGACGTCATAGAGGGTGAGAATCCCGTATGTGACTGGTAACCTTCGCCCGTGTTAAGCTCCTTCGACGAGTCGAGTTGTTTGGGAATGCAGCTCTAAATGGGTGGTAAATTTCATCTAAAGCTAAATACTGGCCAGAGACCGATAGCGCACAAGTAGAGTGATCGAAAGATGAAAAGCACTTTGGAAAGAGAGTTAAATAGTACGTGAAATTGTTGAAAGGGAAGCGCTTGCAACCAGACTTGCATGTGGTTGATCATCCGGTGTTCTCACCGGTGCACTCGATCACGTTCAGGCCAGCATCAGTTCTGGTGGTTGGATAAAGGCCTAGGGAATGTAGCTTCCTTCGGGGAGTGTTATAGCCCTGGGTGCAATGCATCCTACCGGGACTGAGGACCGCGCTTCGGCTAGGATGCTGGCGTAATGGTTGTAAGCGACCCGTCTTGAAACACGGACCAAGGAGTCTAACATCTATGCGAGTGTTTGGGTGTCAAACCCATACGCGTAATGAAAGTGAACGGAGGTGAGAGCCCTTAAGGGTGCATCATCGACCGATCCTGATGTCTTCGGATGGATTTGAGTAAGAGCATAGCTGTTGGGACCCGAAAGATGGTGAACTATGCGTGATTAGGGTGAAGCCAGAGGAAACTCTGGTGGAGGCTCGTAGGGGTTCTGACGTGCAAATCGATCTCAAAAATTGCGTATAGGGGCGAAAGACTAATCGAACCACCCTAT-GTTTACTTATACCATGTTGCTTCGGCAGGCCCGCCTGTCAGAGAACCTATAAAACTCGTTTTGTCTGTCGTCTGAGT-CTAATTTTAATAAATTAAAACTTTCAACAACGGATCTCTTGGTTCTGGCATCGATGAAGAACGCAGCGAAATGCGATAAGTAATGTGAATTGCAGAATTCAGTGAATCATCGAATCTTTGAACGCACATTGCACCCTCTGGTATTCCGGAGGGTATGCCTGTTCGAGCGTCATTAAACCCCTCAAGCCTAGCT-TGGTATTGGGCGCGCCCGCCCCG---GCGCTCCTTAAAATCAGTGGCGGCT-CAGCTCAGCTTC-AAGCGTAGTA--ATTTTTTCTCGCT---CGGGAGCCTGGGTTGGTGCCTGCCAGA-AGCCTATAACTTTT--CAAGTTTGACCTCGGATCAGGTAGGGATACCCGCTGAACTTAAGCATA---ATTAAAAATATATTAGAACCATATGATCTCGACTATGTCGAATAATGGTCTAGGTAGAATTCTGAT-AATGACAGTATTTCATCTAA-TAGTCTTGACCAAATTACGTGCCAGCAGTCGCGGTAATACGTAGAAGACTAGTGTTATTCATCTTTAATAGGTTTAAAGGGTACCTAGACAGC-CTGATTAGCCTACAATAAGG-AACGGTTAGAGCTAGAGTTTTATAGGAGGAGGGGAGTATTGATGGAGGAGAGATGAAATTCTTTGATACCATACAGACTGGTAAAGGCGAAAGCAACCTTTTATCTAATAACTGACGTTGAGGGACGAAGGCTTGGGTCACGAACAGGATTAGATACCCTAGTAGTCCTTGCAGACAATTATGAATGTCATAGACTAGAGGATTTATTTTAGTTTATAAATGAAAGTGTAAGCATTCCACCTCAAGAGTAATGTGGCAACGCAGGAACTGAAACCATTAGACCGTTTCTGAAACCAGTAGTGAAGTATGTTATTTAATTCGATGATCCTCGAAAAACCTTACCACAACTTGAATATTATCTGCGTTGCACGGCTGTCTTCAGTTAATGTCGTGAGATTTTGGTTAGCTCCATAAAATTAACGAAAACCCTTGTTTTATTTAT---AAATATTTTGAATAGAGCAGATC-GCCACT-ATATTGGATA----TGATAA
>Meloderma_dracophylli_ICMP_17343
GCCTCAGTAACGGCGAGTGAAGCGGCAACAGCTCAAATTTGAAAGCTGGCTCCTTA-CGGGGCCCGCGTTGTAATTTGTAGAGGATGTTTCGGGCGCGGCGCCGGTCTAAGTTCTTTGGAACGAGACGTCATAGAGGGTGAGAATCCCGTATGTGACTGGTTGCCTGTGCCCATGTGAAACTCCTTCGACGAGTCGAGTTGTTTGGGAATGCAGCTCAAAATGGGAGGTGTATTTCTTCTAAAGCTAAATATTGGCCAGAGACCGATAGCGCACAAGTAGAGTGATCGAAAGATGAAAAGCACTTTGGAAAGAGAGTTAAACAGTACGTGAAATTGTTGAAAGGGAAGCGCTTGCAATCAGACTTGCACGGCGTCGATCAGCCCGGGTTCTCCCTGGTGTACTCGGCGCCGTTCAGGCCAGCATCAGTTTCGGCGGTGGGATAAAGGCCTAGGGAACGTGAGTTGTCTCGGCAACTGTTATAGCCCTAGGTGCCATGCCGCCTGCCGGGACTGAGGACCGCGCTTCGGCTAGGATGCTGGCGTAATGGTTGTAAGCGACCCGTCTTGAAACACGGACCAAGGAGTCTAACACTTATGCGAGTGTTTGGGTGTCAAACCCATACGCGTAATGAAAGTGAACGGAGGTGAGAACCCTTAAGGGTGCATCATCGACCGATCCTGATGTCTTCGGATGGATTTGATTAAGAGCATAATTGTTGGGACCCGAAAGGCGGTGAACTATGCCTGAATAGGGTGAAGCCAGGGGAAACCCTGGTGGAGGCTCGCAGAGGTTCTGACGTGCAAATCGATCTTCAAATTTGGGTATAGGGGCGAAAGACTAATCGAACCACCCTTT-GTATACCAAACTTCAGTTGCTTCGGCTGGCTCGCCGGCCAGAGGACCGTAAACCCTTGAATCTG-TGCTGTCTGAGT-ACTATAA-AATAGTT-AAAACTTTCAACAACGGATCTCTTGGTTCTGGCATCGATGAAGAACGCAGCGAAATGCGATAAGTAATGTGAATTGCAGAATTCAGTGAATCATCGAATCTTTGAACGCACATTGCGCCCTCCGGTATTCCGGGGGGCATGCCTGTTCGAGCGTCATTACAACCCTCAAGCCTCGCT-TGGTCTTGGGCTTGGACCGTACCGCGGTTCGCCTCAAAAGCAGCGGCGGCTCACGTCTGGTCTC-AAGCGCAGTA---ATACTCGTAGCTTGTTTGCCCG---GGCGGGAGGTCG-TAACAACCCCCCAATT-AC---A-GGTTGACCTCGGATCAGGTAGGGATACCCGCTGAACTTAAGCATATCATGTATAGTCCTCTTATGAGGACATAACACCAACTACGTTGGCTAAAATTCTAGATAGAATACTTAT-TATGACTATTTTCTATCTAA-ATGTCTTGACCAAATTACGTGCCAGCAGTCGCGGTAATACGTAGAAGACTAGTGTTATTCATCTTTAATAGGTTTAAAGGGTACCTAGACGGC-ATTATTAACCCAAAACAGGGATATAATTTTGGCTAGAGTTTGATATAAGAAGA-GAGTATTTTGGGTGGAGAGTTGAAATTCATTAATACCCCGAGGACTTATAATGGCAAAAGCACTCTTCTATGTAATAACTGACGTTAAGGGACGAAGGCTTGGGGCGCAAAGAGGATTAGATACCCTAGTAGTCCATGCAGATAATTATGAATGCCATAGACTAGAT-AAAG--TT-AGTTTATAAATGAAAGTGTAAGCATTCCACCTCAAGAGTACTGTGGCAACGCTGGAACTGAAATCATTAGACCGTTTCTGAGAACAGTAGTGAAGTATGTTATATAATTCGATAGTCCTCGTAAAACCTTACCACAACTTGAATAGTATGCGTGTTGCACGGTTGTCTTCAGCTAATGTCGTGAGATTTTGGTTAGTTCCATAAAATTAGCGTAAACCCCGGTTTTATTTTTTAATAATTATAATGATAAAGCAGTTC-GTCACTTACATC-GATA--TGTGATAG
>MT_1
GCCTCAGTAACGGCGAGTGAAGCGGCAATAGCTCAAATTTGAAAGCTGGCG-C------AAGCCCGCGTTGTAATTTGTAGAGGATGCTTCGGGTGTGGTGCCGGTCTAAGTTCCTTGGAACAGGACGTCATAGAGGGTGAGAATCCCGTATATGGCTGGTTGCCTACGCCTATGTGAAGCTCCTTCGACGAGTCGAGTTGTTTGGGAATGCAGCTCAAAATGGGTGGTGTACTCCATCTAAAGCTAAATATTGGCCAAAGACCGATAGCGCACAAGTAGAGTGATCGAAAGATGAAAAGCACTTTGGAAAGAGAGTTAAACAGTACGTGAAATTGTTGAAAGGGAAGCGCTTGCAATCAGACTTGCGCGGCGCTGATCAGCTTGGGTTCTCCCTTGCGCACTCGGCGCCGCTCAGGCCAGCATCAGTTTTAGCGGTTGGATAAAGGCCCAGGGAATGTGAGTGGCTTCGGCCACTGTTATAGCCCTGGGCGCAATGCAGCCTGTTGGGACTGAGGACCGCGCTTCGGCTAGGATGCTGGCGTAATGGTTGTAAGCGACCCGTCTTGAAACACGGACCAAGGAGTTGAAGAATAGTGCGAGTGTTTGGGTGTTAAACCCATACGCGTAATGAAAGTGAACGGAGGTGAGAGTCCTTAAGGATGCATCATCGACCGATCCTGATGTCTTCGGATGGATTTGAGTAAGAGCACTACTCTTCTGACCCGAAAGATGGTGAACTATGCCTGAATAGGGTGAAGCCAGAGGAAACTCTGGTGGAGGCTCGCAGAGGTTCTGACGTGCAAATCGATCTTCAAATTTGGGTATAGGGGCGAAAGACTAATCGAACCACCCTTT-GTATACAAAA-ACTTGTTGCTTTGGCAGGCCTGCCTGCCAGAGGAC-TGAAACCCTAGAATTAT-TGCTGTCTGAGT-ACTATATCAATAGTT-AAAACTTTCAACAACGGATCTCTTGGTTTTGGCATCGATGAAGAACGCAGCGAAATGCGATAAGTAATGTGAATTGCAGAATTCAGTGAATCATCGAATCTTTGAACGCATATTGCGCCTCCCGGTATTCCGGGAGGCATGCCTGTTTGAGCGTCATTACAACCCTCACGCTTCGCG-TGGTGTTGGGCTCGCC--GTTTA--GGCCCGCCTCAAAAGCAGTGGCGGCG-ACATCGAACCCCTAAGCGTAGTA---ATACTCGCAGCTT-CTGGGAGG--CGGTGGTCGCTAGCTAGC-AACCCCCAATTTAC--AATGGTTGACCTCAGATCAGGTA------------------------------------GCACTTGGGAAGCCCCTCAACTGACTACGTCTAATAAAGTTCTGGATATAATACTGAAATATGACAATTTTATATCAGG-GAGTCTTGACCAAATTACGTGCCAGCAGTCGCGGTAACACGTAGAAGACCAGTGTTAGTCATCTTTAATAGGTTTAAAGGGTACCTAGACGGC-ATTATTAACCCGGAAC--GGAAATAGTTT-TGCTTGAGTTTTATACGAGAAGGGGAGTATTTAGGGAGTAGAGATGAAATTCTTTGATACCTTAAGGACTGGTAAGGGCGAAAGCGACCTTTTATGTAATAACTGACGTTGAGGGACGGAGGCTTAGATAGCGAACAGGATTAGATACCCTAGTAGTCTTTGCAGAGAATGATGAATGCCATAGATTAGAT-TTTT---TTGGTTTATAAATGAAAGTGTAAGCATTCCACCTCATGAGTAATGTGGCAACGCAGGAACTGAAATCATTAGACCGTTTCTGAGAACAGTAGTGAAGTATGTTATTTAATTCGATGGCCCCCGAAAAACCTTACCACAACTTGAATATTGCATGTGTTGCACGGTTGTCTTCAGCTAATGTCGTGAGACTGTGGTTAGCTCCATTAAATTAGCGGAAACCCCGGCTTTATTTTTTAACTTTTTTTAACATAAAGCAGTTC-ATCACT-ATATCGAATAATCGTGATAA
>MT_4
GCCTCAGTAACGGCGAGTGAAGCGGCAATAGCTCAAATTTGAAAGCTGGCG-C------AAGCCCGCGTTGTAATTTGTAGAGGATGCTTCGGGTGTGGTGCCGGTCTAAGTTCCTTGGAACAGGACGTCATAGAGGGTGAGAATCCCGTATATGGCTGGTTGCCTACGCCTATGTGAAGCTCCTTCGACGAGTCGAGTTGTTTGGGAATGCAGCTCAAAATGGGTGGTGTACTCCATCTAAAGCTAAATATTGGCCAAAGACCGATAGCGCACAAGTAGAGTGATCGAAAGATGAAAAGCACTTTGGAAAGAGAGTTAAACAGTACGTGAAATTGTTGAAAGGGAAGCGCTTGCAATCAGACTTGCGCGGCGCTGATCAGCTTGGGTTCTCCCTTGCGCACTCGGCGCCGCTCAGGCCAGCATCAGTTTTAGCGGTTGGATAAAGGCCCAGGGAATGTGAGTGGCTTCGGCCACTGTTATAGCCCTGGGCGCAATGCAGCCTGTTGGAACTGAGGACCGCGCTTCGGCTAGGATGCTGGCGTAATGGTTGTAAGCGACCCGTCTTGAAACACGGACCAAGGAGTTGAAGAATAGTGCGAGTGTTTGGGTGTTAAACCCATACGCGTAATGAAAGTGAACGGAGGTGAGAGTCCTTAAGGATGCATCATCGACCGATCCTGATGTCTTCGGATGGATTTGAGTAAGAGCACTACTCTTCTGACCCGAAAGATGGTGAACTATGCCTGAATAGGGTGAAGCCAGAGGAAACTCTGGTGGAGGCTCGCAGAGGTTCTGACGTGCAAATCGATCTTCAAATTTGGGTATAGGGGCGAAAGACTAATCGAACCACCCTTT-GTATACAAAA-ACTTGTTGCTTTGGCAGGCCTGCCTGCCAGAGGAC-TGAAACCCTAGAATTAT-TGCTGTCTGAGT-ACTATATCAATAGTT-AAAACTTTCAACAACGGATCTCTTGGTTTTGGCATCGATGAAGAACGCAGCGAAATGCGATAAGTAATGTGAATTGCAGAATTCAGTGAATCATCGAATCTTTGAACGCATATTGCGCCTCCCGGTATTCCGGGAGGCATGCCTGTTTGAGCGTCATTACAACCCTCACGCTTCGCG-TGGTGTTGGGCTCGCC--GTTTA--GGCCCGCCTCAAAAGCAGTGGCGGCG-ACATCGAACCCCTAAGCGTAGTA---ATACTCGCAGCTT-CTGGGAGG--CGGTGGTCGCTAGCTAGC-AACCCCCAATTTAC--AATGGT-GACCTCAGATCA----------------------------------------GCACTTGGGAG-CCCCTCAACTGACTACGTCTAATAAAGTTCTGGATATAATACTGAAATATGACAATTTTATATCAGG-GAGTCTTGACCAAATTACGTGCCAGCAGTCGCGGTAACACGTAGAAGACCAGTGTTAGTCATCTTTAATAGGTTTAAAGGGTACCTAGACGGC-ATTATTAACCCGGAAC--GGAAATAGTTT-TGCTTGAGTTTTATACGAGAAGGGGAGTATTTAGGGAGTAGAGATGAAATTCTTTGATACCTTAAGGACTGGTAAGGGCGAAAGCGACCTTTTATGTAATAACTGACGTTGAGGGACGGAGGCTTAGATAGCGAACAGGATTAGATACCCTAGTAGTCTTTGCAGAGAATGATGAATGCCATAGATTAGAT-TTTT---TTGGTTTATAAATGAAAGTGTAAGCATTCCACCTCATGAGTAATGTGGCAACGCAGGAACTGAAATCATTAGACCGTTTCTGAGAACAGTAGTGAAGTATGTTATTTAATTCGATGGCCCCCGAAAAACCTTACCACAACTTGAATATTGCATGTGTTGCACGGTTGTCTTCAGCTAATGTCGTGAGACTGTGGTTAGCTCCATTAAATTAGCGGAAACCCCGGCTTTATTTTTTAACTTTTTTTAACATAAAGCAGTTC-ATCACT-ATATCGAATAATCGTGATAA
>Nematococcomyces_oberwinkleri_HOU_482B
GCCTCAGTAACGGCGAGTGAAGCGGCAATAGCTCAAATTTGAAAGCTGGCTCA-C------GCCCGCGTTGTAATTTGTAGAGGATGCTTCGGGTGCGGCACCGGTCTAAGTTCTTTGGAACAAGACGTCAGAGAGGGTGAGAATCCCGTATGTGACTGGCTGCTTGCGCCCGTGTGAAGCTCCTTCGACGAGTCGAGTTGTTTGGGAATGCAGCTCTAAATGGGTGGTGTACTTCATCTAAAGCTAAATATTGGCCAGAGACCGATAGCGCACAAGTAGAGTGATCGAAAGATGAAAAGCACTTTGGAAAGAGAGTTAAACAGTACGTGAAATTGTTGAAAGGGAAGCGCTTGCAATCAGACTTGCGCGGCGTCGATCAGCCTGGGTTCTCCCTGGTGCACTCGGCGCCGCTCAGGCCAGCATCAGTTTCGGCGGTTGGATAAAGGCCTGGGGAACGTGGGTCGCCTCGGCGACCGTTATAGCCCCAGGTGCAATGCAGCCAGCTGGGACTGAGGACCGCGCTTCGGCTAGGATGCTGGCGTAATGGTTGTAAGCGACCCGTCTTGAAACACGGACCAAGGAGTCTAATAGCTATGCGAGTGTTTGGGTGTAAAACCCATGCGCGTAATGAAAGTGAACGGAGGTGAGAACCCTTGAGGGTGCATCATCGACCGATCCTGATGTCTTCGGATGGATTTGAGTAAGAGCATAGCTATTGGGACCCGAAAGATGAGGAACTATACTTGGATAGGGTGAAGCCAAAGGAAACTTTGGTGGAGGCTCGCAGAGGTTCTGACGTGCAAATCGATCTTCAAATCTGAGTATAGGGGCGAAAGACTAATCGAACC------------------------------------------------------------------------------------------------------------------------------------------------------------------------------------------------------------------------------------------------------------------------------------------------------------------------------------------------------------------------------------------------------------------------------------------------------------------------------------TGTATAGTCCTCTTATGAGGACATAATACCAACTACGTTGGATAAAGTTCTAGATAGAATACTGAT-TATGACTATTTTCTATCTAC-ATGTCTTGACCAAATTACGTGCCAGCAGTCGCGGTAATACGTAGAAGACTAGTGTTATTCATCTTCAAAAGGTTTAAAGGGTACCTAGACGGCA-TTTCTAACCCTAAACAAGGAAATAGTTTT-GCTAGAGTTTTATAAGAGAAGGCGAGTATTTATGGAGTAGAGATCAAATTCTTTGATACCTTAAGGACTGGTAAGGGCGAAAGCAACCTTTTATGTAATAACTGACGTTGAGGGACGAAGGCTTGGGTCGCGAACAGGATTAGGTACCCTAGTAGTCTAAGCAGAAAATGATGAATGTCATAGACTAGAT-TTTAA-TTTGGTCTATAAATGAAAGTGTAAGCATTCCACCTCAAGAGTAATGTGGCAACGCAGGAACTGAAATCATTAGGCCGTTTCTGAGAACAGTAGTGAAGTATGTTGTTTAATTCGATAACCCACGAAAAACCTTACCACAACTTGAATAATGTCAGTGTTGCACGGTTGTCTTCAGCTAGTGTCGTGAGACTATGGTTAGTTCCATAAAATTAGCGCAAGCCCCGGCTTTATTTTT---TAATTATTATCATAAAGCAGTTC-ATCATT-ATATTGAATA--CATGATAA
>Nematococcomyces_rhododendri_HOU_469A
GCCTCAGTAGCGGCGAGCGAAGCGGCAAGAGCTCAAATTTGAAAGCTGGCTCG-C------GCCCGCATTGTAATTTGCAGAGGATGCTTCGGGTGCAGCGCCGGTCTAAGTTCCTTGGAACAGGACATCACAGAGGGTGAGAATCTCGTATGTGACTGGCCGCTTGCGCCTGTGTGAAGCTCCTTCGACGAGTCGAGTTGTTTGGGAATGCAGCTCTAAATGGGTGGTGTACTTCATCTAAAGCTAAATATTGGCCAGAGACCGATAGCGCACAAGTAGAGTGATCGAAAGATGAAAAGCACTTTGGAAAGAGAGTTAAACAGTACGTGAAATTGTTGAAAGGGAAGCGCTTGCAATCAGACTTGCGCGGCGCCGATCAGCCCGGGTTCTCCCTGGTGCACTCGGCGCCGCTCAGGCCAGCATCAGTTTCGGCGGCTGGACAAAGGCCTGGGGAATGTGGGTCGCCTCGGCGACCGTTATAGCCCTGGGTGCAATGCAGCCTGCTGGGACTGAGGACCGCGCTTCTGCTAGGATGCTGGCGTAATGGTTGTAAGCGACCCGTCTTGAAACACGGACCAAGGAGTCTAACATCTATGCGAGTGTTTGGGTGTCAAACCCATCCGCGTAATGAAAGTGAACGGAGGTGAGAACCTTTTAAGGTGCATCATCGACCGATCCTGATGTCTTCGGATGGATTTGAGTAAGAGCATAGCTGTTGGGACCCGAAAGATGAGGAACTATACTTGGGTAGGGTGAAGCCAAAGGAAACTTTGGTGGAGGCTCGCAGAGGTTCTGACGTGCAAATCGATCTTCGAACCTGAGTATAGGGGCGAAAGACTAATCGAACCATCCTTT-GTATATCTAA-CTATGTTGCTTCGGCAGATATATCTGCCAGAGGAC-CGAAACCCACGAATCTC-TGCTGTCTGAGC-ACTATAT-AATAGTT-AAAACTTTCAACAACGGATCTCTTGGTTCTGGCATCGATGAAGAACGCCGCGAAATGCGATACGTAATGTGAATTGCAGACTTCAGTGAATCATCGAATCTTTGAACGCACATTGCACCTCCTGGTATTCCGGGAGGTATGCCTGTTCGAGCGTCATTTCAACCCTCACGCCTGGCGGTGGTCTTGGGCTCGCCTCCTCGA--GGCGTGCCTCAAAGTCAGTGGCGGCA-ACGTCGGCCCCCTAAGCGCAGTA---TTACTCGTCGCTT-TTGGTGCC--CGGCGG-AGCCTGCCAGC-AACCCCCA-CCTCT--ACAAGTTGACC----------------------------------------TGTATAGTCCTCTTATGAGGACATAATACCAACTACGTTGGATAAAGTTCTAGATAGAATACTGAT-TATGACAATTTTCTATCTAC-ATGTCTTGACCAAATTACGTGCCAGCAGTCGCGGTAATACGTAGAAGACTAGTGTTATTCATCTTTAATAGGTTTAAAGGGTACCTAGACGGCA-TTACTAACCCTAAACAAGGAAATAGTTTT-GCTAGAGTTTTATATGAGAAGGT-AGTATTTATGGAGTAGAGATCAAATTCTTTGATACCTTAAGGACTGGTAAAAGCGAAAGCAACCTTTTATGTAATAACTGACGTTGAGGGACGAAGGCTAGGATAGCGAACAGGATTAGATACCCTAGTAGTCTTAGCAGAAAATGATGAATGTCATAGACTAGAT-TTTAA-TTTGGTCTATAAATGAAAGTGTAAGCATTCCACCTCAAGAGTAATGTGGCAACGCAGGAACTGAAATCATTAGACCGTTTCTGAGAACAGTAGTGAAGTATGTCGTTTAATTCGATAACCCACGAAAAACCTTACCACAACTTGAATAATGTCAGTGTTGCACGGTTGTCTTCAGCTAATGTCGTGAGATTTTGGTTAGTTCCATAAAATTAGCGTAAACCCCGGCTTTATTTTT---AAATTTTTATCATAAAGCAGTTC-ATCATT-ATATTGAATA--CATGATAA
>Rhytisma_huangshanense_Hou_564
--------------------------AGCAGCTCAAATTTGAAAGCTGGCCCCCCTCCGGGGCCCGCGTTGTAATTTGCAGAGGATGCTTCGGGCGCGGCGCCGGTCGAAGTTCTTTGGAACGAGACATCATGGAGGGTGAGAATCCCGTACGTGACTGGTGGCCTGTGCCCATGTGAAGCTCCTTCGACGAGTCGAGTTGTTTGGGAATGCAGCTCAAAATGGGAGGTGTATTTCTTCTAAAGCTAAATACCGGCCAGAGACCGATAGCGCACAAGTAGAGTGATCGAAAGATGAAAAGCACTTTGGAAAGAGGGTCAAACAGTACGTGAAATTGTTGAAAGGGAAGCGCTTGCAGTCAGACTTGGGCGGCGCCGATCAGCCTGGGTTCTCCCGGGTGCACGCGGCGCCGCGCAGGCCAGCATCAGTTCGGGCGGTGGGATAAAGGCTCAGGGAACGTGGGCGGTCTCGGCCGCCGTTATAGCCCTGGGTGCAATGCCACCTGCCGGGACCGAGGACCGCGCTTCGGCGAGGATGCTGGCGTAATGGTTGCAAGCGACCCGTCTTGAAACACGGACCAAGGAGTCTAACATCTATGCGAGTGTGTGGGCGTCAAACCCACGCGCGGAATGAAAGTGAACGGAGGTGAGAACCCTGAAGGGCGCATCATCGACCGGTCCTGATGTCTTCGGATGGATCTGAGTAGGAGCATAGCTGTTGGGACCCGAAAGATGGTGAACTATGCCTGAATAGGGTGAAGCCAGGGGAAACCCTGGTGGAGGCTCGCAGCGGTTCTGACGTGCAAATCGATCGTCAAATTTGGGTATAGGGGCGAAAGACTAATCGAACCGCCCCCT-GTCTACCGAACCGTCGTTGCTTCGGCCGCCTCGCCGGTCAGAGGGT-TTCAACCCCGGAATCTG-TGTCGTCTGGAACACCATAC-AATCGTC-AAAACTTTCAACAACGGATCTCTTGGTTCTGGCATCGATGAAGAACGCAGCGAAATGCGATAAGTAATGTGAATTGCAGAATTCCGTGAATCATCGAATCTTTGAACGCACATTGCGCCCCCCGGCCCTCCGGGGGGCATGCCTGTTCGAGCGTCATTGCACCCCTCAAGCTCTGCT-TGGCCTTGGGCCCGCCGTGTCCC--GGCTCGCCCCAAAACCAGTGGCAGCCGCCGCCCTGTCTC-CAGCGCAGTA---TTGCTCGCCGCTGGTCAGATGT--GGGTGGCGGCCCGCCAGC-AACGTCGACTTCTT--TCAGGTTGACCTCGAATCAGGTAGGGATACCCGCTGAACTTAAGCATATCA---------------------------------------------------------------------------------------------------------------------------------------------------------------------------------------------------------------------------------------------------------------------------------------------------------------------------------------------------------------------------------------------------------------------------------------------------------------------------------------------------------------------------------------------------------------------------------------------------------------------------------------------------------------------------------------------------------------------------
>Rhytisma_salicinum_Lantz_370
GCCTCAGTAACGGCGAGTGAAGCGGCAACAGCTCAAATTTGAAAGCTGGCCTTTTT-CAAGGTCCGCGTTGTAATTTGTAGAGGATGTTTCGGGCGCGGCGCTGGTCTAAGTTCCTTGGAACAGGACGTCATGGAGGGTGAGAATCCCGTATGTGACCGGTGGCCTGCGCCTCTGTGAAACTCCTTCGACGAGTCGAGTTGTTTGGGAATGCAGCTCAAAATGGGAGGTGTATTTCTTCTAAAGCTAAATATTGGCCAGAGACCGATAGCGCACAAGTAGAGTGATCGAAAGATGAAAAGCACTTTGGAAAGAGAGTTAAACAGTACGTGAAATTGTTGAAAGGGAAGCGCTTGCAATCAGACTTGCGCGGCGTCGATCCGCCCGGGTTCTCTCTGGTGTACTCGGCACCGCTCAGGCCAGCATCAGTTTCGGCGGTGGGATAAAGGTTCGGGGAATGTGGGTGACTTCGGACACCGTTATAGCCCCGGGCGCAATGCCGCCTGCCGGGACTGAGGACCGCGCTTCGGCTAGGATGCTGGCGTAATGGTTGTAAGCGGCCCGTCTTGAAACACGGACCAAGGAGTCAAACAATTGTGCGAGTGTTTGGATGTCAAATCCCTACGCGTAATGAAAGTGAACGGAGGTGAGAACCCTTAAGGGTGCATCATCGACCGGTCCTGATGTCTTCGGATGGATCTGAGTAAGAGCATAGCTGTTTGGACCCGAAAGATGGTGAACTATGCCTGAATAGGGTGAAGCCAGGGGAAACCCTGGTGGAGGCTCGCAGCGGTTCTGACGTGCAAATCGATCGTCAAATTTGGGTATAGGGGCGAAAGACTAATCGAACC---------------------------------------------------------------------------------------------------------------------------------------------------------------------------------------------------------------------------------------------------------------------------------------------------------------------------------------------------------------------------------------------------------------------------------------------------------------------------------------------------------------------------------------------------------------------------------------------------------------------------------------------------------------------------------------------------------------------------------------------------------------------------------------------------------------------------------------------------------------------------------------------------------------------------------------------------------------------------------------------------------------------------------------------------------------------------------------------------------------------------------------------------------------------------------------------------------------
>SH_06
GCCTCAGTAACGGCGAGTGAAGCGGCAATAGCTCAAATTTGAAAGCTGGCG-C------AAGCCCGCGTTGTAATTTGTAGAGGATGCTTCGGGTGTGGTGCCGGTCTAAGTTCCTTGGAACAGGACGTCATAGAGGGTGAGAATCCCGTATATGGCTGGTTGCCTACGCCTGTGTGAAGCTCCTTCGACGAGTCGAGTTGTTTGGGAATGCAGCTCAAAATGGGTGGTGTACTCCATCTAAAGCTAAATATTGGCCAAAGACCGATAGCGCACAAGTAGAGTGATCGAAAGATGAAAAGCACTTTGGAAAGAGAGTTAAACAGTACGTGAAATTGTTGAAAGGGAAGCGCTTGCAATCAGACTTGCGCGACGCTGATCAGCTTGGGTTCTCCCTTGCGCACTCGGCGCCGTTCAGGCCAGCATCAGTTTTAGCGGTTGGATAAAGGCCTAGGGAATGTGAGTGGCTTCGGCCACTGTTATAGCCCTGGGCGCAATGCAGCCTGCTGGGACTGAGGACCGCGCTTCGGCTAGGATGCTGGCGTAATGGTTGTAAGCGACCCGTCTTGAAACACGGACCAAGGAGTTGAAGAATAGTGCGAGTGTTTGGGTGTTAAACCCATGCGCGTAATGAAAGTGAACGGAGGTGAGAGTCCTTAAGGATGCATCATCGACCGATCCTGATGTCTTCGGATGGATTTGAGTAAGAGCACTACTCTTCTGACCCGAAAGATGGTGAACTATGCCTGAATAGGGTGAAGCCAGAGGAAACTCTGGTGGAGGCTCGCAGAGGTTCTGACGTGCAAATCGATCTTCAAATTTGGGTATAGGGGCGAAAGACTAATCGAACCACCCTTT-GTATACAAAAACTT-GTTGCTTTGGCAGGCC-GCCTGCCAGAGGAC-TGAAACCCTCAAATTTT-TACTGTCTGAGT-ATTATATTAATAGTT-AAAACTTTCAACAACGGATCTCTTGGTTTTGGCATCGATGAAGAACGCAGCGAAATGCGATAAGTAATGTGAATTGCAGAATTCAGTGAATCATCGAATCTTTGAACGCATATTGCGCCTCCTGGTATTCCGGGAGGCATGCCTGTTTGAGCGTCATTACAACCCTCACGCTTCGCG-TGGTATTGGGCTCGCCGTTTAGG----CCTGCCTCAAAATCAGTGGCGGC-GACATCGAACCCCTAAGCGTAGTA-A-TACT-CGCAGCT-TCTGGGAGG--CGGTGGTAGCTAGCTAGC-AACCCCCAATCTAC--AAAGGTTGACCTCAGATCAGGTAAGGATACCCGCTGAACTTAAGCATATCA--------GCACTTGGGAAGCCCCTCAACTGACTACGTCTAATAAAGTTCTGGATATAATACTGAAATATGACAATTTTATATCAGG-GAGTCTTGACCAAATTACGTGCCAGCAGTCGCGGTAACACGTAGAAGACCAGTGTTAGTCATCTTTAATAGGTTTAAAGGGTACCTAGACGGC-ATTATTAACCCGGAAC--GGAAATAGTTT-TGCTTGAGTTTTATACGAGAAGGGGAGTATTTAGGGAGTAGAGATGAAATTCTTTGATACCTTAAGGACTGGTAAGGGCGAAAGCGACCTTTTATGTAATAACTGACGTTGAGGGACGGAGGCTTAGATAGCGAACAGGATTAGATACCCTAGTAGTCTTTGCAGAGAATGATGAATGCCATAGATTAGAT-TTTT---TTGGTTTATAAATGAAAGTGTAAGCATTCCACCTCATGAGTAATGTGGCAACGCAGGAACTGAAATCATTAGACCGTTTCTGAGAACAGTAGTGAAGTATGTTATTTAATTCGATGGCCCCCGAAAAACCTTACCACAACTTGAATATTGCATGTGTTGCACGGTTGTCTTCAGCTAATGTCGTGAGACTGTGGTTAGCTCCATTAAATTAGCGGAAACCCCGGCTTTATTTTTTAACTTTTTTTATCATAAAGCAGTTC-ATCACT-ATATCGAATAATCGTGATAA
>Sporomega_degenerans_Lantz_367
GCCTCAGTAACGGCGAGTGAAGCGGCAACAGCTCAAATTTGAAAGCTGGCTCCTT--TGGGGCCCGCGTTGTAATTTGTAGAGGATGCTTCGGGTGCAGTGCCGGTCTAAGTTCTTTGGAACAAGACGTCATAGAGGGTGAGAATCCCGTATGTGACTGGTTGCTTGCGCCCATGTGAAGCTCCTTCGACGAGTCGAGTTGTTTGGGAATGCAGCTCTAATTGGGTGGTGTACTTCATCTAAAGCTAAATATTGGCCAGAGACCGATAGCGCACAAGTAGAGTGATCGAAAGATGAAAAGCACTTTGGAAAGAGAGTTAAACAGTACGTGAAATTGTTGAAAGGGAAGCGCTTGCAATCAGACTTGCGCGGCGTCGATCAGCCTGGGTTCTCCCTGGTGCACTCGGCGCCGCTCAGGCCAGCATCAGTTTCAGCGGTTGGATAAAGGCTTAGGGAACGTGGGTGGCCTCGGCCACCGTTATAGCCCTAGGTGCAATGCAGCCTGCTGGGACTGAGGACCGCGCTTCGGCTAGGATGCTGGCGTAATGGTTGTAAGCGACCNGTCTTGAAACACGGACCAAGGAGTCTAACATCTATGCGAGTGTTTGGGTGTCAAACCCATGCGCGTAATGAAAGTGAACGGAGGTGAGAACCCTTAAGGGTGCATCATCGACCGATCCTGATGTCTTCGGATGGATTTGAGTAAGAGCATAGCTGTTGGGACCCGAAAGATGGTGAACTATGCCTGAATAGGGTGAAGCCAGAGGAAACTCTGGTGGAGGCTCGCAGCGGTTCTGACGTGCAAATCGATCGTCAAATTTGGGTATAGGGGCGAAAGACTAATCGAACC------------------------------------------------------------------------------------------------------------------------------------------------------------------------------------------------------------------------------------------------------------------------------------------------------------------------------------------------------------------------------------------------------------------------------------------------------------------------------------TGGATAGTCCTCTTATGGGGACATAATACCGACTATGTTGGATAAAGTTCTAGATAGAATACTGAT-TATGACAATTTTCTATCTAAATG-TCTTGACCAAATTACGTGCCAGCCGTCGCGGTAATACGTAGAAGACTAGTGTTATTCATCTTTAATAGGTTTAAAGGGTACCTAGACAGT-GTTTTTAACCTAAAACAGGGAAATATCTG-CACTTGAGTTTTATATGAGAAGGGGAGTATTTAAGGAGTAGAGTTGAAATTCTTTGATACTTTAAGGACTGGTAATGGCGAAAGCGACCTTTTATGTAAAAACTGACGTTGAGGGACGAAGGCTTGGATAGCGAACAGGATTAGATACCCTAGTAGTCTTTGCAGAAAATGATGAATGCCATAGACTAGAT-TTTAA-TTTGGTTTATAAATGAAAGTGTAAGCATTCCACCTCAAGAGTAATGTGGCAACGCAGGAACTGAAATCATTAGACCGTTTCTGAGAACAGTAGTGAAGTATGTTATTTAATTCGATAGTCCTCGAAAAACCTTACCACAACTTGAATGGCATGAGCGTTGCACGGTTGTCTTCAGCTAATGTCGTGAGATTTTGGTTAGTTCCATAAAATTAGCGTAAACCCCGGCTTTATTTTT---AAATTACTATGATAGAGCAGTTC-ATCAAT-ACATTGAATA--TATGATAA
>Terriera_camelliicola_L0447
GCCTCAGTAACGGCGAGTGAAGCGGCAATAGCTCAAATTTGAAAGCTGGCG-C------AAGCCCGCGTTGTAATTTGTAGAGGATGCTTCGGGTGTGGTGCCGGTCTAAGTTCCTTGGAACAGGACGTCATAGAGGGTGAGAATCCCGTATATGGCTGGTTGCCTGCGCCTGTGTGAAGCTCCTTCGACGAGTCGAGTTGTTTGGGAATGCAGCTCAAAATGGGTGGTGTACTCCATCTAAAGCTAAATATTGGCCAAAGACCGATAGCGCACAAGTAGAGTGATCGAAAGATGAAAAGCACTTTGGAAAGAGAGTTAAACAGTACGTGAAATTGTTGAAAGGGAAGCGCTTGCAATCAGACTTGCGCGGCGCTGATCAGCTTGGGTTCTCCCTTGCGTACTCGGCGCTGTTCAGGCCAGCATCAGTTTCAGCGGTTGGATAAAGGCCTAGGGAACGTGAGTGGCTTCGGCCACTGTTATAGCCCTGGGCGCAATGCAGCCTGCTGGGACTGAGGACCGCGCTTCGGCTAGGATGCTGGCGTAATGGTTGTAAGCGACCCGTCTTGAAACACGGACCAAGGAGTTGAAGAATAGTGCGAGTGTTTGGGCGTTAAACCCATGCGCGTAATGAAAGTGAACGGAGGTGAGAGTCCTTTAGGATGCATCATCGACCGATCCTGATGTCTTCGGATGGATTTGAGTAAGAGCACTACTCTTCTTACCCGAAAGATGGTGAACTATGCCTGAATAGGGTGAAGCCAGAGGAAACTCTGGTGGAGGCTCGCAGAGGTTCTGACGTGCAAATCGATCTTCAAATTTGGGTATAGGGGCGAAAGACTAATCGAACC------------------------------------------------------------------------------------------------------------------------------------------------------------------------------------------------------------------------------------------------------------------------------------------------------------------------------------------------------------------------------------------------------------------------------------------------------------------------------------GGCTGACAGCACTTGGGAG-CCCCTCCACTGACTACGTCTAATAAAGTTCTGGATATAATACTGAAATATGACAATTTTATATCAGG-GAGTCTTGACCAAATTACGTGCCAGCAGTCGCGGTAACACGTAGAAGACCAGTGTTAGTCATCTTTAATAGGTTTAAAGGGTACCTAGACGGC-ATTATTAACCCGCAAC--GGAAATAGTTT-TGCTTGAGTTTTATACGAGAAGGGGAGTATTTAGGGAGTAGAGATGAAATTCTTTGATACCTTAAGGACTGGTTAGGGCGAAAGCGACCTTTTATGTAATAACTGACGTTGAGGGACGGAGGCTTAGATAGCGAACAGGATTAGATACCCTAGTAGTCTTTGCAGAGAATGATGAATGCCATAGATTAGAT-TTTT---TTGGTTTATAAATGAAAGTGTAAGCATTCCACCTCATGAGTAATGTGGCAACGCAGGAACTGAAATCATTAGACCGTTTCTGAGAACAGTAGTGAAGTATGTTATTTAATTCGATGATCCGCGAAAAACCTTACCACAACTTGAATATTGCATGTGTTGCACGGTTGTCTTCAGCTAATGTCGTGAGACTGTGGTTAGCTCCATTAAATTAGCGGAAACCCCGGCTTTATTTTTTAA-TTTTTTTATCATAAAGCAGTTC-ATCATT-ATATCGAATAATCGTGATAA
>Terriera_cladophila_Lantz_Minter_423
GCCTCAGTAACGGCGAGTGAAGCGGCAATAGCTCAAATTTGAAAGCTGGCG-C------AAGCCCGCGTTGTAATTTGTAGAGGATGCTTCGGGTGTGGCTCTAGTCTAAGTTCCTTGGAACAGGACGTCATAGAGGGTGAGAATCCCGTATATGGCTGGTKGCCTACGCCTATGTGAAGCTCCTTCGACGAGTCGAGTTGTTTGGGAATGCAGCTCAAAATGGGTGGTGTACTCCATCTAAAGCTAAATATTGGCCAAAGACCGATAGCGCACAAGTAGAGTGATCGAAAGATGAAAAGCACTTTGGAAAGAGAGTTAAACAGTACGTGAAATTGTTGAAAGGGAAGCGCTTGCAATCAGACTTGCGCGGCGTCGATCAGCTTGGGTTCTCCCTTGCGCACTCGGCGCCGTTCAGGCCAGCATCAGTTTTGGCGGTTGGATAAAGGCCCAGGGAACGTGAGTGGCTTCGGCCACTGTTATAGCCCTGGGTGCAATGCAGCCTGCCGGGACTGAGGACCGCGCTTCGGCTAGGATGCTGGCGTAATGGTTGTAAGCGACCCGTCTTGAAACACGGACCAAGGAGTTGATGTGTAATGCGAGTGTTTGGGTGCTAAACCCATACGCGTAATGAAAGTGAACGGAGGTGAGAGTCCTTTAGGATGCATCATCGACCGATCCTGATGTCTTCGGATGGATTTGAGTAAGAGCATTACGCATCTGACCCGAAAGATGGTGAACTATGCCTGAATAGGGTGAAGCCAGAGGAAACTCTGGTGGAGGCTCGCAGAGGTTCTGACGTGCAAATCGATCTTCAAATTTGGGCATAGGGGCGAAAGACTAATCGAACC--------------------------------------------------------------------------------------------------------------------------------------------------------------------------------------------------------------------------------------------------------------------------------------------------------------------------------------------------------------------------------------------------------------------------------------------------------------------------------------------------------TGGATTT-CGGACTACGTCTAATATAGTTCTGGATATAAGACTGATTAATGACAATTTTATATCAAA--AGTCTTGACCAAATTACGTGCCAGCAGTCGCGGTAATACGTAGAAGACAAGTGTTAGTCATCTTTAATAGGTTTAAAGGGTACCTAGACGGC-ATTATTAACCCGAAAC--GGAAATAGTTT-TGCTAGAGTTTTATATGAGAAGGGGAGTATTTAGGGAGTAGAGATGAAATTCTTTGATACCTTAAGGACTGGTTAGGGCGAAAGCGGCCTTTTATGTAAAAACTGACGTTGAGGGACGGAGGCTTAGATAGCGAACAGGATTAGATACCCTAGTAGTCTTTGCAGAGAATGATGAATGCCATAGATTAGAT-TTTG--TTTGGTTTATAAATGAAAGTGTAAGCATTCCACCTCATGAGTAATGTGGCAACGCAGGAACTGAAATCATTAGACCGTTTCTGAGAACAGTAGTGAAGTATGTTATTTAATTCGATGGCCCTCGAAAAACCTTACCACAACTTGAATATAAGCTGTGTTGCACGGTTGTCTTCAGCTAATGTCGTGAGACTGTGGTTAGCTCCATTAAATTAGCGGAAACCCCGGCTTTATTTTTTAA--TTTTTTATCATAAAGCAGTTC-ATCATT-ATATAGAATAATCGGAAA--
>Terriera_elliptica_HOU327
GCCTCAGTAACGGCGAGTGAAGCGGCAATAGCTCAAATTTGAAAGCTGGCG-C------AAGCCCGCGTTGTAATTTGTAGAGGATGCTTCGGGTGTGGTGCCGGTCTAAGTTCCTTGGAACAGGACGTCATGGAGGGTGAGAATCCCGTATATGGCTGGTTGCCTACGCCTATGTGAAGCTCCTTCGACGAGTCGAGTTGTTTGGGAATGCAGCTCAAAATGGGTGGTGTACTCCATCTAAAGCTAAATATTGGCCAAAGACCGATAGCGCACAAGTAGAGTGATCGAAAGATGAAAAGCACTTTGGAAAGAGAGTTAAACAGTACGTGAAATTGTTGAAAGGGAAGCGCTTGCAATCAGACTTGCGCGGCGCTGATCAGCTTGGGTTCTCCCTTGCGCACTCGGCGCCGCTCAGGCCAGCATCAGTTTTAGCGGTTGGATAAAGGCCTAGGGAATGTGAGTGGCTTCGGCCACTGTTATAGCCCTGGGCGCAATGCAGCCTGCTGGGACTGAGGACCGCGCTTCGGCTAGGATGCTGGCGTAATGGTTGTAAGCGACCCGTCTTGAAACACGGACCAAGGAGTTGAAGAATAGTGCGAGTGTTTGGGTGTTAAACCCATACGCGTAATGAAAGTGAACGGAGGTGAGAGTCCTTAAGGATGCATCATCGACCGATCCTGATGTCTTCGGATGGATTTGAGTAAGAGCACTACTCTTCTGACCCGAAAGATGGTGAACTATGCCTGAATAGGGTGAAGCCAGAGGAAACTCTGGTGGAGGCTCGCAGAGGTTCTGACGTGCAAATCGATCTTCAAATTTGGGTATAGGGGCGAAAGACTAATCGAACCACCCTCT-GTATACAAAAACTT-GTTGCTTTGGCAGGCC-GCCTGCCAGAGGAC-TGAAACCCTAGAATTAT-TGCTGTCTGAGT-ACTATATTAATAGTT-AAAACTTTCAACAACGGATCTCTTGGTTTTGGCATCGATGAAGAACGCAGCGAAATGCGATAAGTAATGTGAATTGCAGAATTCAGTGAATCATCGAATCTTTGAACGCATATTGCGCCTCCTGGTATTCCGGGAGGCATGCCTGTTTGAGCGTCATTACAACCCTCACGCTTCGCG-TGGTATTGGGCTCGCCGTTTAGG----CCTGCCTCAAAATCAGTGGCGGC-GATATCGAACCCCTAAGCGTAGTA-A-TACT-CGCAGCT-TCTGGGAGG--CGGTGGCAGCTAGCTAGT-AACCCCCAATTTAC--AAAGGTTGACCTCAGATCAGGTAGGGATACCCGCTGAACTTAAGCATATCAGGCTGACCGCACTTGGGAG-CCCCTCAACTGACTACGTCTAATAAAGTTCTGGATATAATACTGAAATATGACAATTTTATATCAGG-GAGTCTTGACCAAATTACGTGCCAGCAGTCGCGGTAACACGTAGAAGACCAGTGTTAGTCATCTTTAATAGGTTTAAAGGGTACCTAGACGGC-ATTATTAACCCGGAAC--GGAAATAGTTT-TGCTTGAGTTTTATACGAGAAGGGGAGTATTTAGGGAGTAGAGATGAAATTCTTTGATACCTTAAGGACTGGTAAGGGCGAAAGCGACCTTTTATGTAATAACTGACGTTGAGGGACGGAGGCTTAGATAGCGAACAGGATTAGATACCCTAGTAGTCTTTGCAGAGAATGATGAATGCCATAGATTAGAT-TTTT---TTGGTTTATAAATGAAAGTGTAAGCATTTCACCTCATGAGTAATGTGGCAACGCAGGAACTGAAATCATTAGACCGTTTCTGAGAACAGTAGTGAAGTATGTTATTTAATTCGATGGCCCCCGAAAAACCTTACCACAACTTGAATATTGCATGTGTTGCACGGTTGTCTTCAGCTAATGTCGTGAGACTGTGGTTAGCTCCATTAAATTAGCGGAAACCCCAGCTTTATTTTTTAACTTTTTTTATCATAAAGCAGTTC-ATCACT-ATATCGAATAATCGTGATAA
>Terriera_minor_ICMP_13973
GCCTCAGTAACGGCGAGTGAAGCGGCAATAGCTCAAATTTGAAAGCTGGCG-C------AAGCCCGCGTTGTAATTTGTAGAGGATGCTTCGGGTGTGGCTCTAGTCTAAGTTCCTTGGAACAGGACGTCATAGAGGGTGAGAATCCCGTATATGGCTGGTGGCCTACGCCTATGTGAAGCTCCTTCGACGAGTCGAGTTGTTTGGGAATGCAGCTCAAAATGGGTGGTGTACTCCATCTAAAGCTAAATATTGGCCAAAGACCGATAGCGCACAAGTAGAGTGATCGAAAGATGAAAAGCACTTTGGAAAGAGAGTTAAACAGTACGTGAAATTGTTGAAAGGGAAGCGCTTGCAATCAGACTTGCGCGGCGTCGATCAGCTTGGGTTCTCCCTTGCGCACTCGGCGCCGTTCAGGCCAGCATCAGTTCTGGCGGTTGGATAAAGGCTCAGGGAACGTGAGTGGCTTCGGCCACTGTTATAGCCCTGGGTGCAATGCAGCCTGCTGGGACTGAGGACCGCGCTTCGGCTAGGATGCTGGCGTAATGGTTGTAAGCGACCCGTCTTGAAACACGGACCAAGGAGTTGATGTGTAATGCGAGTGTTTGGGTGTTAAACCCATACGCGTAATGAAAGTGAACGGAGGTGAGAGTCCTTTAGGATGCATCATCGACCGATCCTGATGTCTTCGGATGGATTTGAGTAAGAGCATTACGCATCTGACCCGAAAGATGGTGAACTATGCCTGAATAGGGTGAAGCCAGAGGAAACTCTGGTGGAGGCTCGCAGAGGTTCTGACGTGCAAATCGATCTTCAAATTTGGGTATAGGGGCGAAAGACTAATCGAACC--------------------------------------------------------------------------------------------------------------------------------------------------------------------------------------------------------------------------------------------------------------------------------------------------------------------------------------------------------------------------------------------------------------------------------------------------------------------------------------------------------TGGATTTACGGACTACGTCTAATATAGTTCTGGATATAAGACTGATTAATGACAATTTTATATCAAA--AGTCTTGACCAAATTACGTGCCAGCAGTCGCGGTAATACGTAGAAGACAAGTGTTAGTCATCTTTAATAGGTTTAAAGGGTACCTAGACGGC-ATTATTAACCCGAAAC--GGAAATAGTTT-TGCTAGAGTTTTATATGAGAAGGGGAGTATTTAGGGAGTAGAGATGAAATTCTTTGATACCTTAAGGACTGGTTAGGGCGAAAGCGGCCTTTTATGTAAAAACTGACGTTGAGGGACGGAGGCTTAGATAGCGAACAGGATTAGATACCCTAGTAGTCTTTGCAGAGAATGATGAATGCCATAGATTAGAT-TTTG--TTTGGTTTATAAATGAAAGTGTAAGCATTCCACCTCATGAGTAATGTGGCAACGCAGGAACTGAAATCATTAGACCGTTTCTGAGAACAGTAGTGAAGTATGTTATTTAATTCGATGGCCCTCGAAAAACCTTACCACAACTTGAATATAAGCTGTGTTGCACGGTTGTCTTCAGCTAATGTCGTGAGACTGTGGTTAGCTCCATTAAATTAGCGGAAACCCCGGCTTTATTTTTTAA--TTTTTTATCATAAAGCAGTTC-ATCATT-ATATAGAATAATCGTGATAA
>Terriera_pandanicola_MFLU_16_1931
GCCTCAGTAACGGCGAGTGAAGCGGCAATAGCTCAAATTTGAAAGCTGGCG-C------AAGCCCGCGTTGTAATTTGTAGAGGATGCTTCGGGTGTGGTTCCGGTCTAAGTTCCTTGGAACAGGACGTCATAGAGGGTGAGAATCCCGTATATGGCTGGTAACCTACGCCTATGTGAAGCTCCTTCGACGAGTCGAGTTGTTTGGGAATGCAGCTCAAAATGGGTGGTGTACTCCATCTAAAGCTAAATATTGGCCAAAGACCGATAGCGCACAAGTAGAGTGATCGAAAGATGAAAAGCACTTTGGAAAGAGAGTTAAACAGTACGTGAAATTGTTGAAAGGGAAGCGCTTGCAATCAGACTTGCGCGGCGTCGATCAGCTTGGGTTCTCCCTTGCGCACTCGGCGCCGTTCAGGCCAGCATCAGTTTCGGCGGTTGGATAAAGGCCCAGGGAATGTGAGAGGCTTCGGCCTCTGTTATAGCCCTGGGTGCAATGCAGCCTGCTGGGACTGAGGACCGCGCTTCGGCTAGGATGCTGGCGTAATGGTTGTAAGCGACCCGTCTTGAAACACGGACCAAGGAGTTGACGACTAATGCGAGTGTTTGGGTGTTAAACCCATACGCGTAATGAAAGTGAACGGAGGTGAGAGTCCTTAAGGATGCATCATCGACCGATCCTGATGTCTTCGGATGGATTTGAGTAAGAGCATTATTCGTCTGACCCGAAAGATGGTGAACTATGCCTGAATAGGGTGAAGCCAGAGGAAACTCTGGTGGAGGCTCGCAGAGGTTCTGACGTGCAAATCGATCTTCAAATTTGGGTATAGGGGCGAAAGACTAATCGAACCCACTGTGAACTTACCTACAACCCGTTGCCTCGGCGGGTGCGCCCGCCGGCGGCCCCTAAACTCT-GTTTCTGTCGTTGTCCGAGC-AGACTATAAACGAGTCAAAACTTTCAACAACGGATCTCTTGGTTCTGGCATCGATGAAGAACGCAGCGAAATGCGATAAGTAATGTGAATTGCAGAATTCAGTGAATCATCGAATCTTTGAACGCACATTGCGCCCGCCAGCACTCTGGCGGGCATGCCTGTCCGAGCGTCATTTCAACCCTCAGGCCCCGCC-TGGCGTTGGA---GCCCTGCGCAG-CGCAGGTCCCAAAGACAGCGGCGGGCGCGCCCCGGAACC-GAGCGCTGTA----ATGTTATCTCGATTTGGTCCAG-TTCCCGCTCCTTGCCGTAAATCCCCCCCAATCC--AAGTGGTGACCTCGATACAGTAGAAGCCAAATGCC-------------------------------------------------------------------------------------------------------------------------------------------------------------------------------------------------------------------------------------------------------------------------------------------------------------------------------------------------------------------------------------------------------------------------------------------------------------------------------------------------------------------------------------------------------------------------------------------------------------------------------------------------------------------------------------------------------------------------------------------
>Terriera_thailandica_MFLUCC_14_0818
GCCTCAGTAACGGCGAGTGAAGCGGCAATAGCTCAAATTTGAAAGCTGGCG-C------AAGCCCGCGTTGTAATTTGTAGAGGATGCTTCGGGTGTGGTGCCGGTCTAAGTTCCTTGGAACAGGACGTCATAGAGGGTGAGAATCCCGTATATGGCTGGTCGCCTACGCCTGTGTGAAGCTCCTTCGACGAGTCGAGTTGTTTGGGAATGCAGCTCAAAATGGGTGGTGTACTCCATCTAAAGCTAAATATTGGCCAAAGACCGATAGCGCACAAGTAGAGTGATCGAAAGATGAAAAGCACTTTGGAAAGAGAGTTAAACAGTACGTGAAATTGTTGAAAGGGAAGCGCTTGCAATCAGACTTGCGCGGCGCTGATCAGCTTGGGTTCTCCCTTGCGCACTCGGCGCCGTTCAGGCCAGCATCAGTTTTAGCGGTTGGATAAAGGCCTAGGGAAAGTGAGTGGCTTCGGCCACTGTTATAGCCCTGGGCGCAATGCAGCCTGCTGGGACTGAGGACCGCGCTTCGGCTAGGATGCTGGCGTAATGGTTGTAAGCGACCCGTCTTGAAACACGGACCAAGGAGTTGAAGAATAGTGCGAGTGTTTGGGTGTTAAACCCATGCGCGTAATGAAAGTGAACGGAGGTGAGAGTCCTTAAGGATGCATCATCGACCGATCCTGATGTCTTCGGATGGATTTGAGTAAGAGCACTACTCTTCTGACCCGAAAGATGGTGAACTATGCCTGAATAGGGTGAAGCCAGAGGAAACTCTGGTGGAGGCTCGCAGAGGTTCTGACGTGCAAATCGATCTTCAAATTTGGGTATAGGGGCGAAAGACTAATCG-------------------------------------------------------------------------------------------------------------------------------------------------------------------------------------------------------------------------------------------------------------------------------------------------------------------------------------------------------------------------------------------------------------------------------------------------------------------------------------------------------------------------------------------------------------------------------------------------------------------------------------------------------------------------------------------------------------------------------------------------------------------------------------------------------------------------------------------------------------------------------------------------------------------------------------------------------------------------------------------------------------------------------------------------------------------------------------------------------------------------------------------------------------------------------------------------------------------
>Therrya_abieticola_HOU447A
GCCTCAGTAACGGCGAGTGAAGCGGCAACAGCTCAAATTTGAAAGCTGGCTCT-CT-CAGGGCCCGCGTTGTAATTTGCAGAAGATGCTTTGGGCGCAGCGCTGGTCTAAGTTCTTTGGAACGAGACGTCATAGAGGGTGAGAATCCCGTATGTGACTGGTTGCTTGCGCCTGTGTAAAGCTCTTTCGACGAGTCGAGTTGTTTGGGAATGCAGCTCTAAATGGGTGGTGTACTTCATCTAAAGCTAAATATTGGCCAGAGACCGATAGCGCACAAGTAGAGTGATCGAAAGATGAAAAGCACTTTGGAAAGAGAGTTAAACAGTACGTGAAATTGTTGAAAGGGAAGCGCTTGCAATCAGACTTGAGCGGCGTCGATCAGCCTGGGTTCTCCCTGGTGCACTCGACGCCGCGCAGGCCAGCATCAGTTTCGGCGGTTGGATAAAGGCCTAGGGAACGTGGGTCGCCTCGGCGACCGTTATAGCCCTAGGTGCCATGCAGCCTGCTGGGACTGAGGACCGCGCTTCGGCTAGGATGCTGGCGTAATGGTTGTAAGCGGCCCGTCTTGAAACACGGACCAAGGAGTCTAACATTTGTGCGAGTGTTTGGGTGTCAAACCCATGCGCGTAATGAAAGTGAACGGGGGTGAGAACCCTTTAGGGTGCATCATCGACCGATCCTGATGTCTTCGGATGGATTTGAGTAAGAGCATAACTGTTGGGACCCGAAAGATGGTGAACTATGCCTGAATAGGGTGAAGTCAAAGGAAACTTTGATGGAGGCTCGCAGCGGTTCTGACGTGCAAATCGATCGTCAAATTTGGGTATAGGGGCGAAAGACTAATCGAACCACCCTTTTGTCTACCAAACTTT-GTTGCCTTGGCGGCGC-AGCCGCCAGAGGACCCAAAACCCTAGAATTCA-AGCTGTCTGAGTCACTATAT-AATAGTT-AAAACTTTCAACAACGGATCTCTTGGTTCTGGCATCGATGAAGAACGCAGCGAAATGCGATAAGTAATGTGAATTGCAGATATCAGTGAATCATCGAATCTTTGAACGCACATTGCACCTCCTGGTATTCCAAGAGGTATGCCTGTTCGAGCGTCATTACAACCCTTGCGCTCAGCG-TAGTCTTGGGCTCGCCCTGT--AGGG-CCTGCCTCAAATGCAGTGGCGGC-ACCGTATAACCCCTAAGCGTAGTA-C-TATT-CGTCGCTCTCGGAGGCT--ATATAGATGCCTGTCAGG-AACCCCCACTTT----CTAGGTTGACCTCGGATCAGGTAGGGATACCCGCTGAACTTAAGCATATCATGTATAGTCCTCTTATGAGGTTATAATACCAACTACGTTGGCTAAAATTCTAGATAGAATACTGAT-TATGACAATTTTCTATCTAC-TTGTCTTGACCAAATTACGTGCCAGCAGTCGCGGTAATACGTAGAAGACTAGTGTTATTCATCTTTAATAGGTTTAAAGGGTACCTAGACGGTG-TGACTAATCATAAT----GGTAACAGTCATACTAGAGTTTGATATGAGAAGGGGAGTATTTACGGAGTAGAGTTAAAATTCTTTGATACTTTAAGGACTGGCAATGGCGAAAGCGACCTTTTATGTAAAAACTGACGTTGAGGGACGAAGGCTTGGATAGCGAACAGGATTAGATACCCTAGTAGTCTTTGCAGAAAATGATGAATGCCATAGACTAGAT-T--TT-TTTGGTTTATAAATGAAAGTGTAAGCATTCCACCTCAAGAGTAATGTGGCAACGCAGGAACTGAAATCATTAGACCGTTTCTGAGAACAGTAGTGAAGTATGTTATTTAAT----------------------------------------------------------------------------------------------------------------------------------------------------------------------------------
>Tryblidiopsis_pinastri_CBS_445.71
GCCTCAGTAACGGCGAGTGAAGCGGCAACAGCTCAAATTTGAAAGCTGCCAACA-----GG--CCGCGTTGTAATTTGTAGAAGATGCTTTGGGGGTTGGCCTAGTCTAAGTTCCTTGGAACAGGACGTCATAGAGGGTGAGAATCCCGTATGTGATTAGTG-CCGTCTCCCGTGTAAAGCTCTTTCGACGAGTCGAGTTGTTTGGGAATGCAGCTCAAAATGGGTGGTAAATTTCATCTAAAGCTAAATATTGGCCAGAGACCGATAGCGCACAAGTAGAGTGATCGAAAGATGAAAAGCACTTTGGAAAGAGAGTTAAACAGTACGTGAAATTGTTGAAAGGGAAGCGCTTGCAACCAGACTTGTGGGCGGTTGATCATCCGAGGTTCTCCCCGGTGCACTCGATCGTTCTCAGGCCAGCATCGGTTTCAGGGGTGGGAGAAAGGCTCTAGGAATGTGGCT--CTTCG--GAGTGTTATAGCCTAGGGTGCAATGCCACCTCCCGGGACCGAGGACCGCGCTTCGGCTAGGATGCTGGCGTAATGGTTGTAAGCGGCCCGTCTTGAAACACGGACCAAGGAGTCTAACATCTATGCGAGTGTTTGGGTGTCAAACCCATACGCGTAATGAAAGTGAACGGAGGTGAGAGCTCGTTAGGGCGCATCATCGACCGATCCTGATGTCTTCGGATGGATTTGAGTAAGAGCATAGCTGTTGGGACCCGAAAGATGGTGAACTATGCGTGAATAGGGTGAAGCCAGAGGAAACTCTGGTGGAGGCTCGCAGCGGTTCTGACGTGCAAATCGATCGTCAAATTTGCGTATAGGGGCGAAAGACTAATCGAACCACCCAAT-GTATTTGAAACTTT-GTTGCTTTGGCAGGCC-GCCTGCCAGAGGAT-CTAAACCCTTGAATCTC-TGCTGTCTGAGTTACTATAC-AATAGTT-AAAACTTTCAACAACGGATCTCTTGGTTCTGGCATCGATGAAGAACGCAGCGAAATGCGATAAGTAATGTGAATTGCAGAATTCAGTGAATCATCGAATCTTTGAACGCACATTGCGCCCTCTGGTATTCCGGGGGGCATGCCTGTTCGAGCGTCATTACAACCCTCACGCTTTGCG-TGGTGTTGGGCCTGCCCCCTAAAGGG-CTTGCCTCAAAATCAGTGGCGGCCGCTGTTCGACCCCTAAGCGTAGTA-ACTATT-CGTCGCT-TCTGGGTGA--GAGCA--AGCCTGCTAGG-AACCCCCACCTT-C--AAAGGTTGACCTCGGATCAGGTAGGGATACCCGCTGAACTTAAGCATATCATGTATAGTCCTCTTATGAGG-CATAATACCAACTACGTTGGATAAAGTTCTAGATAGAATACTGAT-TATGACAATTTTCTATCTAC-ATGTCTTGACCAAATTACGTGCCAGCAGTCGCGGTAATACGTAGAAGACTAGTGTTATTCATCTTTAATAGGTTTAAAGGGTACCTAGACGGTA-TTACTAACCCTAAATAGGGAAATAGTTTTTACTAGAGTTTTATATGAGAAGGGGAGTATTTATGGAGTAGAGATGAAATTCTTTGATACTTTAAGGACTGGTAAAGGCGAAAGCAACCTTTTATGTAAAAACTGACGTTAAGGGACGGAGGCTTGGACAGCGAACAGGATTAGATACCCTAGTAGTCTTTGCAGAGAATGATGAATGCCATAGACTAGGT-TTTTA-CTTGGTCTATAAATGAAAGTGTAAGCATTCCACCTCAAGAGTAATGTGGCAACGCAGGAACTGAAATCATTAGACCGTTTCTGAGAACAGTAGTGAAGTATGTTATTTAATTCGATAATCCTCGAAAAACCTTACCACAACTTGAATGATGTCAGTGTTGCACGGTTGTCTTCAGCTAATGTCGTGAGATTTTGGTTAGTTCCATAAAATTAGCGTAAACCCCGGCTTTATTTTT---AAATTATTATCATAAAGCAGTTC-GTCACT-ATATTGATTA--TATGATAA
>Tryblidiopsis_sichuanensis_BJTC_201211
GCCTCAGTAACGGCGAGTGAAGCGGCAACAGCTCAAATTTGAAAGCTGGCTCCTTT-CGGGGCCCGCGTTGTAATTTGTAGAGGATGCTTCGGGTGCGGCGCTGGTCTAAGTTCTTTGGAACAAGACGTCATAGAGGGTGAGAATCCCGTATGTGACTGGTTGCCTGCGCCTATGTGAAGCTCCTTCGACGAGTCGAGTTGTTTGGGAATGCAGCTCCAAATGGGTGGTGTACTTCATCTAAAGCTAAATATTGGCCAGAGACCGATAGCGCACAAGTAGAGTGATCGAAAGATGAAAAGCACTTTGGAAAGAGAGTTAAACAGTACGTGAAATTGTTGAAAGGGAAGCGCTTGCAATCAGACTTGCGCAGCGTCGATCAGCCTGGGTTCTCCCTGGTGCACTCGGCGCTGTTCAGGCCAGCATCAGTTTCGGCGGTTGGATAAAGGCTTAGGGAACGTGGGTCGCCTCGGCGACCGTTATAGCCCTAGGTGCAATGCAGCCTGCTGGGACTGAGGACCGCGCTTCGGCAAGGATGCTGGCGTAATGGTTGTAAGCGACCCGTCTTGAAACACGGACCA------------------------------------------------------------------------------------------------------------------------------------------------------------------------------------------------------------------------------------------------------------------------------GCCCTCT-GTATTTGAAACTTC-GTTGCTTTGGCAGGCCTGCCTGCCAGAGGAT-CTAAACCCTTGAATCTTATGCTGTCTGAGTAATTATAT-AATATTTTAAAACTTTCAACAACGGATCTCTTGGTTCTGGCATCGATGAAGAACGCAGCGAAATGCGATAAGTAATGTGAATTGCAGAATTCAGTGAATCATCGAATCTTTGAACGCACATTGCGCCCTCTGGTATTCCGGGGGGCATGCCTGTTCGAGCGTCATTACAACCCTCACGCCCTGCG-TGGTGTTGGGCTCGCCCCTATAAGGG-CTTGCCTCAAAATCAGTGGCGGCCGCTGTTCGACCCCTAAGCGTAGTA-ACTATTTCGTCGCT-TCTGGGCTA--GAGCA--AGCCTGTCAGG-AACCCCCACCTT-C--AAAGGTTGACCTCGGATCAGGTAGGGATACCCGCTGAACTTAAGCATATCATGTATAGTCCTCTTATGAGG-CATAATACCAACTACGTTGGATAAAGTTCTAGATAGAATACTGAT-TATGACAATTTTCTATCTAC-ATGTCTTGACCAAATTACGTGCCAGCAGTCGCGGTAATACGTAGAAGACTAGTGTTATTCATCTTTAACAGGTTTAAAGGGTACCTAGACGGTA-TTACTAACCCTAAATAGGGAAATAGTTTTTACTTGAGTTTTATATGAGAAGGCGAGTATTTATGGAGTAGAGATGAAATTCTTTGATACTATAAGGACTGGCAAAGGCGAAAGCAACCTTTTATGTAAAAACTGACGTTAAGGGACGGAGGCTTGGACAGCGAACAGGATTAGATACCCTAGTAGTCTTTGCAGAGAATGATGAATGCCATAGACTAGGT-TTTTA-CTTGGTCTATAAATGAAAGTGTAAGCATTCCACCTCAAGAGTAATGTGGCAACGCAGGAACTGAAATCATTAGACCGTTTCTGAGAACAGTAGTGAAGTATGTTATTTAATTCGGTAATCCTCGAAAAACCTTACCACAACTTGAATGATGTCAGTGTTGCACGGTTGTCTTCAGCTAATGTCGTGAGATTTTGGTTAGTTCCATAAAATTAGCGTAAACCCCGGCTTTATTTTT---AAATTATTATCATAAAGCAGTTC-ATCACT-ATATTGAGTA--TTTGATAA
>Tryblidiopsis_sinensis_BJTC_201212
GCCTCAGTAACGGCGAGTGAAGCGGCAACAGCTCAAATTTGAAAGCTGGCTCTTTT-CGGGGCCCGCGTTGTAATTTGTAGAGGATGCTTCGGGTGCGGCGCTGGTCTAAGTTCTTTGGAACAAGACGTCACAGAGGGTGAGAATCCCGTATGCGACTGGTTGCCTGCGCCTGTGTGAAGCTCCTTCGACGAGTCGAGTTGTTTGGGAATGCAGCTCAAAATGGGTGGTGTACTTCATCTAAAGCTAAATATTGGCCAGAGACCGATAGCGCACAAGTAGAGTGATCGAAAGATGAAAAGCACTTTGGAAAGAGAGTTAAACAGTACGTGAAATTGTTGAAAGGGAAGCGCTTGCAATCAGACTTGCGCAGCGCCGATCAGCCTGGGTTCTCCCTGGTGCACTCGGCGCTGCTCAGGCCAGCATCAGTTTCGGCGGTTGGATAAAGGCTTGGGGAACGTAGGTCGCCTCGGCGACTGTTATAGCCCCAGGTGCAATGCAGCCTGCTGGGACTGAGGACCGCGCTTCGGCTAGGATGCTGGCGTAATGGTTGTAAGCGACCCGTCTTGAAACACGGACCAAGGAGTCTAACATCTATGCGAGTATTTGGGTGTCAAACCCATATGCGTAATGAAAGTGAACGGAGGTGAGAACCCTTAAGGGTGCATCATCGACCGATCCTGATGTCTTCGGATGGATTTGAGTAAGAGCATAGCTGTTAGGTCCCGAAAGATGGTGAACTATGCCTGAATAGGGTGAAGCCAGGGGAAACCCTGGTGGAGGCTCGTAGAGGTCCTGACGTGCAAATCGGTCTTCAAATTTGGGTATAGGGGCGAAAGACTAATCGAACCACCCAAT-GTATTTGAAACTTC-GTTGCTTTGGCAGGCC-GCCTGCCAGAGGAT-CTAAACCCTCGAATCTC-TGCTGTCTGAGAAACTATAC-AATAGTT-AAAACTTTCAACAACGGATCTCTTGGTTCTGGCATCGATGAAGAACGCAGCGAAATGCGATAAGTAATGTGAATTGCAGAATTCAGTGAATCATCGAATCTTTGAACGCACATTGCGCCCTCTGGTATTCCGGGGGGCATGCCTGTTCGAGCGTCATTACAACCCTCACGCTTTGCG-TGGTGTTGGGCCTGCCCTATAAAGGGGCTTGCCTCAAAATCAGTGGCGGCCGCTGTTCGACCCCTAAGCGTAGTA-ACTATT-CGTCGCT-TCTGGGTGA--GAGCA--AGCCTGCTAGG-AACCCCCACCTT-C--AAAGGTTGACCTCGGATCAGGTAGGGATACCC-------------------TGTATAGTCCTCTTATGAGG-CATAATACCAACTACGTTGGATAAAGTTCTAGATAGAATACTGAT-TATGACAATTTTCTATCTAC-ATGTCTTGACCAAATTACGTGCCAGCAGTCGCGGTAATACGTAGAAGACTAGTGTTATTCATCTTTAATAGGTTTAAAGGGTACCTAGACGGTA-TTACTAACCCTAAATAGGGAAATAGTTTTTACTAGAGTTTTATATGAGAAGGGGAGTATTTATGGAGTAGAGATGAAATTCTTTGATACTTTAAGGACTGGTAAAGGCGAAAGCAACCTTTTATGTAAAAACTGACGTTAAGGGACGGAGGCTTGGACAGCGAACAGGATTAGATACCCTAGTAGTCTTTGCAGAGAATGATGAATGCCATAGACTAGGT-TTTTA-CTTGGTCTATAAATGAAAGTGTAAGCATTCCACCTCAAGAGTAATGTGGCAACGCAGGAACTGAAATCATTAGACCGTTTCTGAGAACAGTAGTGAAGTATGTTATTTAATTCGATAATCCTCGAAAAACCTTACCACAACTTGAATGATGTCAGTGTTGCACGGTTGTCTTCAGCTAATGTCGTGAGATTTTGGTTAGTTCCATAAAATTAGCGTAAACCCCGGCTTTATTTTT---AAATTATTATCATAAAGCAGTTC-GTCACT-ATATTGATTA--TATGATAA
